# Supplementary material for: Ubiquitin‐specific protease 22 controls melanoma metastasis and vulnerability to ferroptosis through targeting SIRT1/PTEN/PI3K signaling
Source: MedComm (2020). 2024 Aug 12;5(8):e684. doi: 10.1002/mco2.684 (PMC11318338; doi:10.1002/mco2.684)
Supplement: Supplementary file 2 — Supporting Information [file MCO2-5-e684-s003.xlsx]

## Sheet: DEgenes
ENSG

## Sheet: SignificantDEgenes
ENSG

## Sheet: GO_Enrichment
Cluster

## Sheet: KEGG_Enrichment
Cluster

## Sheet: GSEA_BP_Enrichment
ID

## Sheet: GSEA_KEGG_non_Meta_Enrichment
ID

## Sheet: GSEA_KEGG_Meta_Enrichment
ID

## Sheet: GSEA_Rectome_Enrichment
ID

## Sheet: GSEA_Hallmark_Enrichment
ID

## Sheet: GSEA_Immune_Enrichment
ID
