# Supplementary material for: Ubiquitin‐specific protease 22 controls melanoma metastasis and vulnerability to ferroptosis through targeting SIRT1/PTEN/PI3K signaling
Source: MedComm (2020). 2024 Aug 12;5(8):e684. doi: 10.1002/mco2.684 (PMC11318338; doi:10.1002/mco2.684)
Supplement: Supplementary file 3 — Supporting Information [file MCO2-5-e684-s001.csv]

Gene	A_WT1_1	A_WT1_2	A_WT1_3	A_3_H5_1	A_3_H5_2	A_3_H5_3
A1BG	260	220	256	135	129	156
NAT2	0	0	1	0	1	2
ADA	765	709	689	448	471	568
CDH2	2752	2756	2834	2096	2311	2023
AKT3	2571.21	2482.88	2526.1	1109.93	1426.33	1089.07
MED6	591.84	577.31	565.3	811.19	917.19	787.12
NR2E3	6	1	4	2	6	3
NAALAD2	258.16	259.41	231.53	155.81	163.64	167.72
DUXB	0	0	0	0	0	0
DDTL	97.7	114.09	92.43	126.9	146.12	130.83
NAALADL1	3	1	4	2	1	1
SIGLEC14	49.04	40.6	29.13	54.6	59.32	47.1
ACOT8	598.09	565.28	657.92	380.82	353.51	422.02
ABI1	739.37	816.94	794.01	720.22	844.33	732.8
GNPDA1	1998	2041	2057	2172	2623	2353
KCNE3	11.12	23.92	17.89	20.29	8.17	19.09
ZBTB33	994	970	1009	767	1024	817
CDH3	6	11	10	6	3	6
TANK	389	336	356	322	405	317
POM121C	2581.65	2531.74	2682.11	3529.06	3413.61	3915.95
ZSCAN30	30.65	52.12	51.4	8.68	1.27	11.5
SRA1	1390	1265	1309	1888	1740	1980
TMEM170B	191.29	191.81	199.07	139.25	197.23	131.06
ZGLP1	11	12	19	48.58	51	56.68
C8orf88	302.76	268.87	264	163.92	181.06	181.8
FAM229A	45	43	48	42	45	74
LOC100128108	62.17	48.83	56	42.46	42.09	46.61
LOC100128242	87.43	85.24	23.45	31.6	28.56	99.52
TRAPPC3L	0	1	0	0	0	0
CTAGE4	0	0	0	0	0	0
C19orf71	227	207	213	235	195	268
OST4	3201.51	3146.58	3095.89	2354.64	2271.71	2752.51
LMLN2	2.01	1	1.02	1.04	1.9	1.01
ZBTB42	159	146	166	94	76	98
BTNL10	1	1	1	0	0	0
LOC100129098	0	0	0	0	0	0
KHDC1L	0	0	0	0	0	1
DEFB131B	0	0	0.5	0	0	0
SMIM27	80	86	72	61	49	53
C1orf68	0	0	0	1	0	0
TDRD15	0	0	0	0	1	0
LOC100129307	1.48	0	0	0	0	0
SMIM10L1	690.35	707.85	722.29	1247.83	1374.73	1370.05
C9orf92	0	0	0	0	0	0
FAM106CP	1.43	0	3.71	2.36	0	1.16
MKRN2OS	44.27	48.96	55.09	55.12	63.09	54.29
LOC100129484	4.69	7.01	5.01	5.68	10.07	5
ETDB	3	1	0	0	0	1
TEX13C	2	2	3.06	0	4.01	3.8
MUC8	1.08	2.09	0	11.63	10.36	11.49
ZNF730	144.15	177.32	153.89	200.59	216.23	186.21
FAM47E	30.58	16.73	22.03	9.53	4.7	4.15
TCF24	8	3	1.02	3	3	2
IZUMO3	0	0	0	0	0	0
CCDC152	10.96	10.71	21.43	26.08	23.01	15.62
COL4A2-AS2	0	0	0	0	0	0
ZNF737	259.04	231.98	208.73	292.9	347.18	259.82
TMEM269	24.03	21.65	22.08	13.22	19.02	18.46
FAM205C	0	0	0	0	0	1
HDAC6	603	537	633	316	280	286
HSFX2	27.56	0	0	33	0	0
CCDC166	0	0	0	0	1	0
C8orf89	0	0	0	1	0	0
SUPT20HL1	0	0.63	0	0	0	0
C17orf107	6.15	6.6	9.46	11.04	6	9
TMEM262	1	0	0	1	1	2
CXorf49	0	0	0	0	0	1
TMEM221	23	26	22	9	11	10
CD300H	5.06	0.86	3.46	1.05	0.96	1.37
ATP6V1FNB	51	43	34	55	71	62
LRRC70	2	3	1	2	2	2
LRRC69	13	15.9	17	9.93	13	7
EFCAB10	8.79	8.54	8.47	9.82	14.74	13.55
SBK3	0	1	0	0	1	0
TSTD3	255.63	270.1	279.81	228.53	217.13	218.63
SMIM6	1	1	0	0	0	0
SYCE1L	3.25	7.4	4.13	4.23	6.17	3.12
ZNF316	962.98	924.37	1011.74	1366.16	1108.74	1613.37
LOC100131107	0	0.97	0.95	1.98	0	0
BSPH1	0	0	0	0	0	0
TSTD1	1	2	0	2	0	3
NEMP2	106	127	118	111	110	90
ANKRD63	46	41	29	20	27	29
DPEP2NB	0	0	0	0	0	0
C11orf91	21	19	40	45	37	51
SP9	4.7	2	4	1	2	0
CD300LD	3.06	0	0	1.78	3.93	2.23
ZNF705E	6.67	10	4.5	6.87	6.77	2.82
PRR23D1	0.04	0	0.06	0	0.01	0.05
ARMCX4	36.12	54.81	41.11	69.21	75.31	56.13
PET100	615	534	508	399	386	411
ZNF717	464.09	446.02	427.79	388.47	450.27	421.61
INSYN2B	5	4	4	1	0	0
ZNF705G	0	0	0	0	0.23	0
TEX13D	2	6	4	2	6	4
FOXO6	31	25	22	20	17	38
FAM240A	0	0	0	1	1	0
NPIPB5	1716.2	1851.47	1618.82	1566.38	1521.04	1780.65
KIR2DS2	0	0	0	0	0	0
KRTAP4-9	0	0	0	0	0	0
ZNF705B	0	0	0	0	0	0
GAGE12D	0	0	0	0	0	0
NBPF10	208.2	209.05	198.4	101.07	107.96	123.22
CLDN24	0	0	1.45	0	1.54	4.13
KRTAP4-7	0	0	0	0	0	1
GOLGA8F	5.18	4.79	2.16	7.78	0	6.05
DPH3P1	207.99	157.7	198.91	106.27	151.89	151.3
SHISAL2B	0	1	1	0	0	1
SMIM9	0	0	0	0	0	0
CXorf49B	0	0	0	0	0	1
FAM25G	0	0	0	0	0	0
C9orf147	79.07	81.93	72.19	78.91	75.07	85.61
GOLGA6L3	0	10.27	0	14.59	8.86	1.91
PRR23D2	1.96	0	2.94	0	0.99	1.95
DEFB130B	0	0	0	0	0	0
CD24	34.35	28.74	33.78	32.79	38.19	23.94
KCNJ18	11.7	7.57	11.19	5.91	7.2	7.5
TEN1	200.09	193.59	179.85	275.26	277.3	310.42
UPK3BL1	270.8	216.16	262.14	270.48	327.1	339.75
JMJD7	132.39	108.49	118.24	79.59	91.94	102.49
PLA2G4B	99.84	104.87	55.47	0	90.23	94.14
HDAC5	1712	1631	1757	1164	983	1225
C17orf99	0	0	0	1	0	0
CTAGE8	0	4.09	0	0	0	0
KLLN	68.01	74.49	82.26	112.84	128.6	139.49
PDCD6IP	3195.71	3154.01	3028	3139.1	3605.69	3238.84
KRTAP20-4	0	0	0	0	0	0
PDCD6	2731	2492	2561	2863	3017	3052
PATE3	0	0	0	2	1	0
BCL2L10	1	0	0	0	0	0
SRRM5	17.25	13.71	13.54	19.15	30.27	25.58
ERICH4	1	0	0	1	0	0
EPOP	507	520	510	409	438	466
BCL2L11	210.62	274.24	236.06	251.26	286.38	264.23
TOMM6	2380	2414	2290	2682	2955	2802
SH2B3	7664.47	7895.15	7751.97	4613.23	4891.41	4739.28
C5orf52	16	20.85	17	7	11	4
C2CD4D	27	19	28	46	33	49
CDH4	1	5	4	3	8	9
GNE	7358.82	7320.62	7468.16	2264.52	2558.32	2130.76
HCN4	0	0	0	0	1	0
FRAT1	192.91	178.24	188	110.7	97.41	147.69
TROAP	1399	1378.99	1409	985	973	1097
MED16	1220	1147	1200	1126	877	1269
PIGK	789	788	767	668	841	605
ARHGEF33	0	2	1	0	0	0
ERVV-2	1	1	0	1	0	0
MEF2B	146.58	114.43	160.49	84.79	54.09	90.73
RASA4B	308.2	313.73	317.61	67.85	50.5	135.06
CMC4	320.51	339.58	298.63	287.83	290.08	284.06
LOC100286986	0	0	0	0	0	0
LOC100287036	7	8.6	8	6	6.13	4.02
FAM90A26	0	0	2.13	0	1.02	0
USP17L10	0	0	0	0	0	0
WASHC1	5151.15	4975.68	5207.77	4945.08	4603.99	5149.99
USP17L11	0	0	0	0.67	0	0.06
USP17L12	0	0	0	0	0	0.06
ZNF729	0	3.76	1.05	4.19	9.14	6.6
USP17L13	0	0	0	0	0	0.06
MANSC4	3.55	7.93	16.45	10.49	13.81	5.18
USP17L17	0	0	0	0	0	0.06
USP17L18	0	0	0	0.67	0	0.06
POTEB2	0	0	1	0	0	0
USP17L19	0	0	0	0	0	0.06
USP17L20	0	0	0	0.67	0	0.06
USP17L21	0	0	0	0	0	0.06
SMKR1	38	34	29	40	33	33
USP17L22	0	0	0	0	0	0.06
GLYATL1B	0	1	1	1	0	2
ANKRD66	0	0	1	0	0	0
LOC100287896	33.38	50.94	45.03	74.5	70.45	65.04
TTC34	44	51	44	36	35	48
TIMM23	1661.86	1603.12	1618.86	2135.65	2212.7	2176.46
SDR42E2	3	3.01	0	0	3.01	1
NBPF20	546.29	471.98	464.22	615.25	633.56	577.33
KRTAP22-2	0	0	0	0	0	0
NPIPA5	216.98	178.29	138.25	241.01	240.91	245.18
ERVMER34-1	10	6	8	19	20	28
MTRNR2L7	1	1	0	1	1	0
USP17L15	0	0	0	0	0	0
LOC100288562	0	0	0	0	0.5	0
DUX4	2.76	2.63	0	0	0	0
LIMS4	32.27	32.71	44.23	46.47	57.18	43.24
TMEM239	18.21	21.36	26.39	22.17	15.92	17.16
FRG2C	12.98	11.06	26.66	28.98	24.74	20.16
CLDN34	1	2	3	3	3	6
LOC100288966	3.01	4	4	1.06	1.77	6.05
TMEM225B	101.25	106.04	106.88	60.86	88.16	70.42
CNTNAP3C	177.94	154.45	127.88	109.24	162.54	128.1
LOC100289561	177.74	162.86	169.34	176	164.56	193.68
ZNF605	307	335	312	345	404	316.56
ZNF783	389.69	354.87	388.16	468.52	463.79	565.78
ZNF587B	302.02	277.23	313.08	540.79	625.53	501.4
C4B_2	3.47	0	0	0	4.67	0
CDH5	5	2	1	13	12	18
GPR75-ASB3	104.29	175.28	199	170.04	134.66	167.16
TMED7-TICAM2	18.08	57.29	104.99	2.94	148.16	42.31
PET117	194.99	226.19	193.86	287.18	353.83	291.26
SPDYE2B	381.34	393.16	371.84	469.02	488.16	574.7
ANKRD61	9	6	12	8	15	14
SAP25	23	19	21	14	13	17
TRPC5OS	0	0	0	0	0	0
CHAF1A	1331	1238	1330	2058	1990	2370
PARP2	783	780	735	675	757	651
ZBED6	116	121	110	97	130	79
PARP3	358	359.99	376.95	424.25	411.98	492.98
CDH6	8.76	16.96	10.4	18.94	16.44	12.35
TOM1L1	490.13	532.92	491.71	356.16	433.71	353.32
HMGXB4	756.44	825.2	876.56	824.23	1000.12	939.66
IGLL5	0	0	0	1.49	0	0
TOM1	424	382	372	353	299	415
SH2D3C	38.27	34.93	33.68	11.02	6.93	12.7
SH2D3A	22.99	12.99	18.88	13.74	15	14
MAMLD1	69	57	53	91	76	92
MTRNR2L1	2909.58	2778.94	2753.97	4727.46	5242.42	4632.76
MTRNR2L2	18978.46	18656.13	19161.86	27938.47	31239.49	26510.01
MTRNR2L3	119.89	78.28	123	181.18	206.61	225.26
MTRNR2L4	24.64	26.09	17.56	22.48	21.4	30.97
MTRNR2L5	8.72	10.25	9.55	14.53	11.28	21.39
MTRNR2L6	622.84	644.65	665.49	1043.57	1129.37	1162.33
MTRNR2L8	10791.78	11470.38	11245.28	18428.24	21265.79	16973.14
MTRNR2L9	2008.97	2287.01	1932.31	3625.37	4207.29	3610.88
MTRNR2L10	287.47	270.12	266.03	484.64	549.66	462.57
CST8	0	0	0	0	0	0
RANBP9	895.94	893.69	885.7	818.74	953.09	796.47
DNAJB6	3021	2995	3007	3032	3331	3020
CCDC180	48.04	57.33	46.11	46.94	48.74	40.26
CDH7	22.7	26.07	15.58	26.72	27.48	20.76
SLC17A4	1.94	0	0	3	3.99	2
CCDC179	0	2	0	1	1	0
IQCJ-SCHIP1	363.49	336.26	403.53	569.52	492.42	576.25
TEX48	0	0	0	0	0	0
LOC100505502	0	2	0	2	1.83	1
INAFM2	693	677	646	764	732	783
LRRC3C	8.49	15.54	12.98	10.07	13.86	4.08
UBE2Q2L	18.31	23.84	21.59	27.06	15.67	28.58
SPATA1	19.66	18	15.44	30.5	26.06	28.46
SPDYE18	5.3	4.8	12.31	8.35	1.31	8.55
LOC100505841	0	0	0	0	0	0.04
CEBPZOS	2008.63	2065.24	1991.98	1362.21	1704.81	1442.71
SMIM31	26.75	22.52	20.43	32.59	21.13	28.57
TMEM210	0	0	0	0	0	0
PPP5D1	22.79	20.64	20.4	16.43	17.58	19.24
APELA	1.03	2.27	1.06	1.01	1.14	2.11
LRRC72	0	0	0	0	0	0
ARL17B	158.22	160.8	117.7	81.92	75.27	76.68
SMIM25	25.05	28.93	32.18	21.79	22.26	19.37
GVQW3	370.38	380.32	353.69	271.59	372.92	264.07
TMEM35B	218	260	246	137	120	107
HSFX1	30.44	29	34	0	29	36
KRBOX1	0	0	0	0	0	0
EDDM13	1	0	1	1	0	0
LOC100506422	0	3.74	6.85	6.62	6.4	1.8
LOC100506514	8	2	5	6.47	7	3
SPTY2D1OS	9	9	8	4	7	6
THEGL	6	9.52	11.02	11.53	12.81	12.06
C16orf95	32	25	32	33	28	34
OCLN	42.53	46.27	62.16	49.19	45.32	42.88
SLFN12L	5.27	0	4.19	5.81	3.17	5.43
ELOA3D	0	0	0	0	0	0
GFY	1	0	0	2	0	2
MRLN	0	0	0	0	1.07	1.01
TPBGL	33	29	35	20	19	20
LRCOL1	3	0	1	0	1	1
GIMD1	0	0	0	0	0	0
CT47A12	0.11	0	0	0	0	0
SMLR1	0	0	0	0	0	0
LOC100507221	0	0	0	0	0	0
ZNF865	1052.33	1103.36	1093.56	976.13	793.08	1206.97
SMIM18	0	1	0	1	0	0
TMEM178B	363.62	396.52	384.02	168.01	178.99	201.96
MICA	519.35	463.64	493.79	681.6	694.29	690.27
THEG5	0	0	0	0	0	0
DWORF	1	1	1	1	2	1
TGFBR3L	99.74	85.02	104.69	48.2	37	64.84
NPIPB9	82.5	108.79	99.29	108.24	138.5	106.9
KRTAP9-6	0	0	0	0	0	0
RNF212B	0	2	3	0	1	0
MUC22	0	1.22	2.48	3.42	3.58	3.04
C13orf46	35	43	34	41	34	28
LOC100509620	56.25	61.02	81.49	43.98	54.35	35.33
SMC4	4414.59	4512.62	4450.15	4099.18	5150	3798.84
TBC1D3J	1.78	4.84	2.24	2.3	2.26	2.27
GJC1	1063.46	1052.87	1065.06	794.15	954.02	908.99
LY75-CD302	0	0	0	0	1.39	0
ARPC4-TTLL3	127.22	62.82	92.87	64.5	70.83	73.24
MSANTD3-TMEFF1	90.26	65.98	73.64	45.88	75.75	47.58
RBM14-RBM4	58.64	61.36	62.92	192.67	132.31	208.46
CENPS-CORT	162.02	165.89	180.4	190.61	193.74	168.04
ATP5MF-PTCD1	403.79	312.41	352.99	295.41	352.48	391.73
ABHD14A-ACY1	89.61	0	25.5	67.06	0	0
CCDC169-SOHLH2	10.75	7.04	0	0	10	0
RNF103-CHMP3	12.16	11.73	12.2	14.63	40.25	56.97
SMIM35	0	2.18	4	2.27	0	1.15
TMEM110-MUSTN1	55.33	48.04	48.42	56.17	50.52	91
EPPIN-WFDC6	0	0	0	0	0	0
C15orf38-AP3S2	272.4	310.42	309.48	56.62	187.43	381.83
NT5C1B-RDH14	3.64	0	0	3.92	0	0
PHOSPHO2-KLHL23	120.43	86.27	0	60.66	18.59	131.93
FPGT-TNNI3K	3.74	4.72	3.63	2.38	0	0
RPL17-C18orf32	0	44.32	62.82	10.93	0	39.14
TGIF2-RAB5IF	8.91	10.77	0	0	0	0
PMF1-BGLAP	48.17	66.96	55.06	50.53	36.18	64.26
TMEM56-RWDD3	10.07	6.96	9.55	2.94	11.01	10.84
SAA2-SAA4	0	0	0	0	0	0
FAM187A	52	51	46	24	34	22
ST20-MTHFS	9.73	0	11.33	0	17.82	7.58
POC1B-GALNT4	127.97	86.61	120.51	200.18	245.75	116
KLRC4-KLRK1	0	0	0	0	0	0
ARMCX5-GPRASP2	58.67	87.57	84.92	90.09	94.67	82.27
NEDD8-MDP1	61.8	29.46	23.37	74.17	57.06	47.78
BCL2L2-PABPN1	124.42	19.86	54.9	79.07	50.81	155.64
RPL36A-HNRNPH2	1419.55	1422.52	1327.37	1597.42	1946.18	1540.21
CORO7-PAM16	15.13	0	26.85	26.25	0	0
ZNF559-ZNF177	17.55	0	0	23.05	11.03	0
RPS10-NUDT3	0	0	57.55	18.35	0	0
ZNF816-ZNF321P	57.02	38.86	52.69	61.33	67.1	57.23
HSPE1-MOB4	0	40.14	0	0	49.47	43.15
CKLF-CMTM1	0	0	0	0	2.54	0
SYNJ2BP-COX16	5.47	3.65	14.22	22.07	0	8.38
CHURC1-FNTB	540.05	510.99	518.7	484.44	508.47	547.56
AP1M2	67	54	62	75	70	101
NDUFC2-KCTD14	0	14.12	21.98	14.22	18.28	16.61
COMMD3-BMI1	872.55	986.17	867.07	828.2	1034.02	620.25
MINOS1-NBL1	1014.06	1080.36	1164.36	1058.98	878.15	1064.71
C8orf44-SGK3	0	92.99	97.94	71.72	68.3	30.2
ZHX1-C8orf76	127.52	120.23	126.37	110.71	110.27	96.45
PRORY	2.14	8.56	1.81	9.47	4.62	6.57
FXYD6-FXYD2	0	0	0	0	0	0
ZNF664-RFLNA	2.07	1.02	2.03	2.03	3.03	2.04
BIVM-ERCC5	824.57	808.75	669.02	525.77	767.48	520.37
TVP23C-CDRT4	264.5	171.77	165.92	117.74	38.98	102.22
RBAK-RBAKDN	6.2	5.78	9.75	1.22	2.43	6.37
MAGEA10-MAGEA5	10.5	8.97	9.3	0	22.2	7.08
TNFAIP8L2-SCNM1	70.48	33.43	99.08	146.36	177.59	133.59
URGCP-MRPS24	17.08	19.8	18.46	21.79	22.66	10.33
ISY1-RAB43	1411.81	1322.11	1421.94	851.97	790.54	765.23
UBA2	3577.03	3469.33	3451.81	3640.13	4514.25	3511
SAE1	3033.25	2949.27	3061.04	3742.75	4014.97	3891.44
FARSB	1086	1111.81	1102	1673.99	1787.76	1540.72
ABCC5	667	616	650	800	905	806
ABCB6	839	792	879	960	988	1108
DNM1L	3100.99	3002.67	3095.88	3110.29	3603.71	2992.83
CDH8	7	10	17	5	5	7
ABCC9	1136.21	1397.72	1240.34	1388.55	1794.47	1350.33
ABCF2	1868.98	1807.33	1758.64	2876.54	2969.45	2962.15
NR1H3	520	489.18	494	192	165.15	196
COX17	1269	1198	1178	1004	1075	931
FAM47E-STBD1	60.94	58.93	63.22	17.72	45.68	46.91
TIMM23B	504.28	432.72	522.79	644.6	692.43	710.31
LOC100652777	28	28.78	33.69	30.98	32.6	19.86
KIAA2012	5.98	1.97	4.05	5.22	3.91	2.05
LOC100652833	2.86	0	1.22	2.26	0.41	2.45
LOC100652871	1	0	0	1	0	0
LOC100652901	166.03	133.29	151.17	164.44	198.1	186.76
LOC100653133	0	0	0	0	0	1.53
CEP295NL	4	7	2	4	6	4
SCAMP2	1495	1457	1521	1717	1639	1794
SCAMP3	4507	4636	4834	4745	4208	5204
IL18BP	38.05	45.01	40.02	103.07	82.09	102.13
RWDD2B	431.64	446.19	418.98	254.78	257.21	274.46
CDH9	0	0	0	1	1	0
MUC12	3	2	1	3	4	7
DPP3	1497	1386	1434	1584	1483	1577
SNUPN	574	495	526	452	489	479
HUWE1	10544	10306	11043	5832.99	5875	6245
PTPRU	206	226	219	219	217	221
TSPAN32	7	2	0	2	4	4
TSSC4	606	526	516	871	725	961
ATP9A	1433	1474	1521	1069	1176	1033
CDH10	37	27	34	36	30	20
PDCD7	1152.6	1160.51	1201.67	1106.78	1156.54	1156.39
GPC6	891.69	918.2	933.5	450.39	515.31	419.1
MYZAP	5.43	17.55	11.08	7	8.27	3.97
USH1C	0	0	0	0	0	0
PQBP1	1267	1224	1230	1785	1603	1894
EDIL3	125	92	128	20	24	24
FSBP	142.73	0	128.31	55.69	81.25	32.78
FTCD-AS1	0	0	0	1	1	0
CYP3A7-CYP3A51P	0	0	0	0	0	0
TMEM265	89	92	89	141	125	131
COL4A3BP	1353.65	1332.97	1227.36	1167.46	1419.18	1085.71
MED14OS	14.84	14.57	22.75	23.79	18.5	28.31
PTGES3L	81.55	101.45	91.31	68.22	68.1	73.69
PTGES3L-AARSD1	38.4	21.24	31.59	6.03	4.86	7.67
KCNK7	17	14	20	12	15	11
CDH11	7	3	8	2	6	0
UST	283.01	263.22	299.3	217.2	211.18	213.43
ARPC5	3816	3916	3603	3338	3863	3018
ARPC4	2608.51	2483.28	2579.82	3366.74	3062.99	3649.46
ARPC3	4867	4815	4779	4380	4698	4210
ARPC1B	4442.64	4175.79	4270.14	3460.86	3200.6	4004.28
ACTR3	3005	2883	2855	2638	3225	2620
ACTR2	6392	6481	6654	5709	6877	5261
TSPAN5	149	149	171	141	159	124
TSPAN3	3573	3598	3736	4371	4869	4394
FAM106B	22.82	9.09	17.15	3.01	20.1	17.64
LOC100996274	4	3.29	1.01	0	2	2.01
POTEB	0	1	0	1.02	0.31	0
LOC100996379	8.39	8.52	3.64	9.32	5.64	4.43
LOC100996413	0	0	0	1	0	0
CTXND1	125.9	113.79	134.06	108.07	118.77	113.31
LOC100996574	0	1	0	0	0	0
LOC100996598	26.59	29.17	38.67	61.5	39.01	46.66
TCP11X1	0	0	0	0	1	0
LOC100996693	8	5	4	4	6	1
LOC100996701	0	1	0	0	0	0
LOC100996709	151.36	144.22	193	103.33	87.92	98.92
NOTCH2NLC	850.34	631.12	718.54	319.68	385.06	453.14
SPDYE11	118.15	80.47	109.76	145.77	163.87	107.97
LOC100996747	4764.45	5258.71	4792.25	6167.89	6116.19	6340.05
LOC100996750	0	0	0	0	0	0
NPY4R2	1	1	0	2	2	1
NOTCH2NLB	311.78	288.48	346.25	223.9	228.13	170.2
LOC100996842	497.46	459.94	482.33	356.18	300.62	438.93
LOC100996911	2.23	9.54	0	14.04	3.27	0.7
C7orf55-LUC7L2	807.98	819.11	769.07	645.85	916.82	592.34
PYURF	492.66	437.61	418.08	596.97	645.43	591.24
ADAM8	32	33	52	53	28	56
CDH12	553	539.83	511.19	108	132	125
TSPAN2	0	4	1	25	29	15
NUBP2	1284.17	1179.41	1200.32	1512.49	1210.17	1709.53
TSFM	772.77	715.98	743.93	892.97	961.98	940.99
TSPAN1	16	18	19	26	26	13
PPIF	2218.01	2236.12	2275.37	6017	5984.23	6228.22
LOC101059906	1	0	0	3	0	2
LOC101059915	0	0	0	0	0	1
GOLGA8R	2.93	0	0	0	2.91	0
NPIPA7	267.38	329.21	262.15	416.69	414.73	436.26
LOC101059949	63.6	42.11	47.07	76.91	106.16	75.07
NPIPA8	387.51	325.09	353.27	463.49	519.58	448.52
CTDSP2	3317.04	3184.83	3406.9	1751.98	1818.45	1887.43
LOC101060017	39.7	27.78	37.99	16.11	21.6	26.63
LOC101060022	771.02	832.19	878.5	870.05	768.94	1057.11
LOC101060024	1	1	1	0	0	0
LOC101060179	56	65	49	93	78	88
ZNF891	49.09	40.47	33.27	45.44	55.5	41.19
CT45A7	979.77	941.95	968.12	1279.58	1619.92	1171.69
NBPF19	442.45	489.96	583.16	424.63	469.73	374.14
OPN1MW3	0	0	0	0	0	0
HNRNPCL4	0	0	1.23	3.26	0	0
TBC1D3G	39.59	73.38	59.38	26.05	18.06	16.07
LOC101060341	405.86	398.06	415.54	446.59	470.19	501.24
TBC1D3K	17.84	9.83	13.07	5.37	14.23	19.57
TBC1D3L	124.37	126.4	124.36	107.39	135.36	106
TBC1D3D	42.96	44.22	46.07	38.91	18.75	65.7
NBPF26	360.24	384.15	479.36	339.59	493.84	297.83
TRIM10	0	0	0	0	0	0
ARPC2	5085.82	4938.58	4935.75	4805.13	5157.02	4927.54
SGK2	5	2	3	0	0	2
RAD50	1202	1238	1227	891	1090	863
KIF20A	3203.23	3251.29	3262.24	815.68	826.96	788.79
PREB	1933.37	1949.3	2065.95	1942.99	1833.32	2056.37
HIPK3	614	590	669	658	758	616
FEM1B	1348	1312	1380	1367	1654	1369
ENAM	0	0	0	0	1	0
CDH13	1305	1230	1291	1039	1190	1101
ACTR1B	1124.72	1034.65	1101.78	757.78	739.66	796.79
ACTR1A	3391.49	3320	3391.15	3512.47	3422.31	3569.36
ARL4C	431	432	450	605	579	585
ARL4A	235.24	211.4	246.33	287.57	346.09	315.95
RASGRP1	61	85	65	28	27	14
DNAL4	174	179	177	123	99	121
ZNF263	524.48	539.15	517.11	836.14	970.63	902.79
LRPPRC	3508.51	3417.48	3416.31	3674.95	4316.32	3335.56
FRY	165	147	168	66	88	69
CDH15	4	8	8	3	4	4
PDIA6	7670.3	7567.38	7688.84	7027.57	7951.82	6918.22
TRAP1	5363.05	5062.27	5215.82	4477.17	4373.08	4915
OPTN	655.14	721.19	613.02	381.98	392.85	370.13
BCAP31	5075	5214	5327	5204	5050	5615
NAMPT	2609	2670	2601	2219	2665	2062
CELA3A	0	0	0	0	0	0
RBM12	931.97	993.87	952.36	2548.21	2862.15	2464.81
YAF2	402.86	394.18	443.13	432.91	435.36	408.51
ARFRP1	594	578	586	660	676	799
CDH16	0	0	0	0	0	1
TOB1	1053	1010	1085	1100	1265	1080
MMP24OS	2291.25	2342.76	2468.29	1314.85	1169.11	1546.17
AKAP9	1567.71	1567.61	1580.83	1255.23	1468.29	1214.32
CLEC3A	0	0	0	0	0	0
FAM13A	301	326	309	228	260	203
G3BP1	4200	4200	4407	5657	6566	5410
SUGP2	2973.89	2836.22	3005.46	2235.31	2277.94	2246.39
EBI3	16	30	22	49	40	60
ADGRG2	2	2	3	3	8	2
CDH17	3.06	4.47	3.89	5.01	3.76	3.23
MBNL2	1369	1405	1380	1235	1633	1269
ABI2	1561.45	1534.54	1605.67	1031.39	1198.7	986.21
CEBPZ	2022.44	2055.71	1963.67	2723.76	3400.18	2738.67
PLXNC1	35.51	52.52	45.15	56.67	58.04	39.16
TRIM28	12452	11715	12691	18391	16732	20226
RASA4	285.81	264.32	265.28	140.64	129.68	130.46
AASS	930.09	1039.3	990.67	719.08	935.75	724.61
PDZK1IP1	1	0	0	0	0	0
ATP6AP2	2217	2192	2348	2034	2422	1921
CDH18	26.46	11.01	18.36	10.1	14.5	8
FARP1	1737	1768	1811	1123	1100	1205
LPAR6	548.18	530.15	519.14	169.49	204.28	157.99
LPCAT3	1797.5	1694.64	1786.59	1102.15	1222.81	1226.24
WASF2	3269	3372	3387	3024	3294	3199
CHST4	1	1	0	0	0	0
SLC25A13	1152	1113	1129	1277	1490	1278
SLC25A15	983.71	1004.45	996.86	1469.06	1640.37	1437.35
ZNF197	343.09	355.78	356.52	376.97	505.13	360.07
SERF2	5152.09	4895.41	4872.21	3599.23	3099.82	3788.47
CDK2	2324	2161	2344	3273	3704	3269
DHRS9	0	0	0	0	0	0
RCL1	612	636	596	1277	1357	1167
ZNF256	84	101.75	87.03	241	268.96	209
SORBS3	902	949	1039	1055	856	1170
CNIH1	1392	1315	1433	1455	1780	1382
TENM1	254	255	219	63	71	54
RBM7	840.4	899.86	854.8	742.74	955.48	707.38
CDK3	100	107	115	152	174	180
RBM6	1348	1332	1359	1196	1407	1220
RBM5	874	824	861	1333	1448	1266
LHFPL2	1544	1414	1530	708	784	662
LHFPL6	96.94	103.81	104.85	196.12	155.45	201.16
TNK2	1045	1000	1016	798	693	970
ALYREF	1876	1577	1812	3659	3349	3947
CDK4	5304.39	4944.26	5199.62	6099.65	6202.14	6416.31
TXNDC9	562	562	523	803	1015	786
LOC101927345	353.77	353.93	330.92	582.16	724.76	551.5
LOC101927375	270.37	230.61	257.22	152.26	161.2	159.58
PANO1	47.08	42.06	43.7	66.13	57.83	97.37
LOC101927506	149.88	151.39	146.49	250.06	252.37	207.33
LOC101927509	5.09	1.02	8.13	6.06	4.06	4.06
LOC101927572	18.33	22.07	15.5	22.58	19.75	21.31
CCDC182	0	0	0	0	0	0
GOLGA6L19	7.87	0	16.12	0	12.74	0
HSFX4	0	2.05	5.18	2.81	2.43	0
LOC101927844	12.86	8.88	5.38	6.94	8.18	6.41
LOC101928095	141.5	125.13	112.73	149.6	160.22	162.57
LOC101928120	52.04	35.69	16.92	31.02	17.46	34.28
FAM243A	2	7.36	0	3.25	4	0
LOC101928193	0	0	0	1	0	0
LOC101928208	14.78	7.64	9.58	10.47	20.67	26.91
LOC101928212	19	33	11	20	21	21
LOC101928268	1	0	2	0	1	0
LOC101928422	22.4	14.63	17.93	16.12	13.6	19.13
LOC101928436	0	0	0	1	4	0
PIGBOS1	233.04	235.69	241.84	253.73	294.06	302.95
LOC101928548	1	0	0	0	1	0
LOC101928589	100.63	124.52	96.88	184.3	163.56	133.48
LOC101928592	0	0	0	0	0	1
MEI4	3	1	0	1	1	0
ARMH2	0	0	0	1	0	1
LOC101928635	23.86	18.05	30.11	22.79	17.67	17.28
ETDA	0	0	5	2	0	0
LOC101928722	0	0	0	1	0	0
LOC101928764	37.87	43.71	43	34.61	54.83	35.55
LOC101928841	30.3	24.18	25.94	47.05	42.9	53.21
LOC101928879	0	0	0	0	0	0
HSFX3	1.39	0	0	4.67	0	0
CCDC92B	41.52	53.43	74.47	53.85	46.6	40.43
LOC101929235	0	0	0	0	0	0.7
CFAP97D2	2	4	5	6	7	3
LOC101929372	32.3	19.66	22.21	26.47	14.16	25.33
LOC101929400	9.31	6.37	12.44	31.01	16.42	24.85
TEX52	9	9	12	13	12	12
LOC101929627	0	0	0	0	0.5	0
LOC101929692	0	0	0	0	0	0
MYMX	0	1	0	0	2	0
LOC101929738	2.01	3.13	3	0.71	3.57	2.49
LOC101929773	1	2.02	2	2	4.77	2
LOC101929805	37.01	27.06	25.03	19.29	23.49	18.7
LOC101929895	43.83	47.67	43.82	36	46.83	45.79
LOC101929937	12.02	11.73	9.94	12.31	12.8	9.18
LOC101929959	918.1	811.9	935.5	625.15	804.11	684.3
PRAMEF27	0.5	0.5	0.5	0	0	0
LOC101929989	0	0	0	0	0	0
RNF41	1737.66	1738.24	1813.66	1732.13	1856.89	1759.89
LOC101930047	17.3	7.73	13.95	6.89	6.4	15.37
LOC101930307	107.33	114.74	114.24	115.32	84.34	75.98
LOC101930420	1.65	0	0	0	3.16	0
LOC101930434	8	8.15	4	7.66	7.68	3.79
TSHZ1	1000	1009	1029	367	404	389
ALG3	1536	1623	1683	1644	1588	1700
PRMT3	742.2	768.55	769	929.13	1045.83	855.35
PSME3	4982	5018	5062	8434	8954	8772
MPHOSPH9	688.44	704.39	707.25	680.13	849.07	650.56
MPHOSPH10	1020.76	1004.61	1035.84	1418.71	1675.63	1395.75
ADAM10	3151	3247	3117	2289	2777	2297
CDK5	1150	1123	1155	1003	870	1136
MPHOSPH6	300	289	309	510	594	485
NME6	618.83	559.58	508.05	727.64	752.05	744.72
DHRS2	582.05	544.59	610.14	669.76	683.87	718.17
CALCRL	19	9	16	3	17	8
NUTF2	3134.87	3203	3252.97	3760.83	3549.98	4056.95
MPZL2	0	1	1	0	0	0
TRIM13	804.64	777.05	797.37	801.55	971.27	797.48
PATJ	219.28	195.07	196.03	112.99	143.26	134.29
USPL1	519	517	506	483	556	494
EIF1	11501	11025	11248	14721.01	15061	15417
CDK6	1682.13	1704	1698.15	1998.96	2424.11	2006.28
TOPORS	744	767	811	1017	1268	1066
FLOT1	1441	1377	1468	630	634	694
DDX39A	2568	2349	2454	4940	4452	5161
PSMD14	1883	1734	1735	2471	2893	2407
SSX3	4.08	1.02	3.12	2.04	5.18	1.19
OLIG2	108	109	101	88	58	90
AK6	610.7	547.84	567.81	626.15	776.38	621.05
PRG4	2.03	4.09	2.03	5.1	9.12	3.07
CTDSPL	377	368	384	465.82	459	460
ANGPTL7	1	0	1	1	1	1
KLRG1	76.57	83.95	82.72	75.85	76.02	73.54
CDK7	1177	1133	1089	1060	1299	1105
GDF11	3929	3839	3918	1553	1675	1711
TRIB1	698	750	804	849	980	849
GPA33	2	3	6	5	3	2
ZNF443	38.07	47.88	32.08	53.95	104.94	60.34
CD96	1663.19	1686.98	1730.1	1825.93	2136.37	1783.06
PLIN3	2257.23	2078.11	2069.5	1198.65	1292.93	1392.94
MFSD10	1660	1561	1655	1229	1064	1445
STX6	1000	1025	1043	1134	1218	1135
C11orf98	2360.82	2244.28	2280.91	2148.53	2185.47	2205.85
COQ7	316.24	302.12	325.59	551.39	548.45	520.61
RCAN2	48	49	51	0	2	4
MSLN	26	24	25	27	10	16
LRRC23	241	236	249	98	118	126
LRRC17	35	36	25	6.88	10	8
RASGRP2	5	5	1	0	1	0
HNRNPR	5125	5161.91	5433.77	6306.81	7738.88	6162.95
SLC35B1	830	842	859	1108	1207	1140
DCAF7	2794.68	2671.98	2708.13	1975.25	2140.38	2006.68
AP3S2	1092.54	1109.48	1177.23	1049.95	1099.15	911.11
CDK8	845	827	868	831	855	797
MRPS31	659.67	727.16	706	691.97	820.26	656.11
CALCOCO2	2781.13	2695.21	2786.96	1733.69	1915.01	1707.15
KCNMB2	1	1	0	1	0	1
GPHN	579	570	545	320	370	319
RABEPK	666.01	598.1	651.22	667.81	689.95	647.5
TIMM17B	1264	1240	1168	1203	992	1219
RIDA	365	375	378	343	410	312
POP7	923	832	798	1457	1300	1588
GLYAT	1	0	0	1	0	0
CDK9	1475	1490	1540	1299	1204	1376
SRRM1	2008	2061	2045	1987	2200	2108
SPRY3	31	57	45	46	58	48
SPRY1	365	358	363	235	249	249
SPRY2	4102	4005	4047	3932	4239	3859
STAM2	524.4	549.57	535.14	450.77	524	389.49
CNKSR1	27	19	23	17	16	12
ABCC4	981.23	990.31	1027.28	897	1118.72	863.72
CDKN1A	5787	5851	6131	24909	23841	26978
DENND4A	843.45	884.33	907.38	556.52	737.21	509.45
IGSF6	2	2	3	5	3	3
SF3B4	3286	3511	3688	5941	5156	6658
CDK2AP2	1121	1020	1097	829	753	925
IRX5	200.38	195.3	175.24	301.07	338.09	401.8
RAMP2	11	13	11	8	7	5
RAMP1	580	512	520	571	429	661
ZMPSTE24	1681	1741	1687	2491	3124	2491
CDKN1B	1232.06	1273.49	1236.28	751.44	840.65	764.6
AKAP8	848.91	880	888.97	1650.01	1671.12	1803.17
FSTL3	715	705	688	523	446	625
LOC102723360	209.85	29.55	129.63	161.15	329.74	97.25
LOC102723382	11.96	13.25	15.57	14.41	10.4	17.38
LOC102723407	4	2	2	1	5	9
FAM243B	0	2.64	7	1.75	0	7
KCNE1B	0	0	7	2	0	2
LOC102723502	23.79	30.47	27.84	29.1	41.77	29.77
LOC102723532	0	0	1	1	0	0
CSAG2	729.43	784.7	769.68	729.25	740.41	832.08
SMIM11B	240.5	274.41	264.77	280.51	334.62	249.74
SPDYE16	30.53	35.17	36.63	44.22	53.04	61.02
LOC102723623	2.73	3.87	5.41	4.25	6.37	10.56
CT45A10	359.05	300.88	320.83	463.81	599.82	428.4
LOC102723655	0	0	8.34	0	23.6	0
CT45A9	58.43	106.39	85.27	198.14	153.41	177.57
LOC102723713	45.79	34.38	28.93	23	15.78	11.67
LOC102723722	3.11	0	0	0.62	0.89	2.11
LOC102723728	3151.39	2899.25	3061.65	2455.12	2506.63	2733.39
LOC102723730	0	0	0	0	0	0
CT45A8	0	0	10.71	0	3.39	9.39
LOC102723750	22.98	31.69	26.47	14.15	20.05	15.09
TBC1D3E	174.22	203.87	201.11	105.99	137.85	131.06
LOC102723899	0	1	1	1	0	1
LOC102723930	9.51	9.11	11.54	12.11	22.71	16.91
LOC102723971	0	0	0	0	1	0
LOC102723996	0	0	0	20.04	15.53	12.37
LOC102724014	0	0	0	0	0	0
GATD3B	653.13	612.03	635.3	550.1	489.5	387.37
LOC102724052	0	0	0	0	0	0
LOC102724062	1	3.09	1	4.2	1	3
TP53TG3E	15.79	11.58	17.67	0.01	15.35	0.59
TP53TG3F	33.21	34.01	51.78	32.26	4.18	18.29
LOC102724151	5.17	0	1.81	3.52	1.34	3.82
LOC102724159	298.04	385.27	343.03	466.85	400.15	566.96
LOC102724197	11.58	14.38	8.81	57.44	56.97	62.1
LOC102724200	76.09	0	61.6	38.17	66.14	20.48
LOC102724219	207.54	274.92	211.31	210.42	301.69	101.02
C3orf86	0	0	0	0	1	0
LOC102724250	297.04	248.73	206.17	309.21	389.75	279.27
LOC102724265	164	130	142	195	193	209
LOC102724334	0	0	0	0	0	0
CH507-42P11.6	8.2	13.88	12	10.02	4.02	3.74
SIK1B	47	41	59	175	187	221
GAGE10	0	0	0	0	0	0
LOC102724474	3	5	4	9	9	13
LOC102724485	0	0	0	0	0	0
LOC102724488	329.89	366.46	374.4	305.56	256.03	257.34
CBSL	294.64	356.78	297.32	99.46	198.24	83.83
U2AF1L5	68.43	130.39	68.85	136.68	70.62	141.73
POTEB3	0	1	2	1.13	0	1.03
LOC102724642	21.98	31.43	41.2	14.17	37.96	26.64
LOC102724646	1.29	6.02	0	0	1.15	0
CRYAA2	0	0	0	0	0	1
LOC102724657	1	2	0	0	0	0
LOC102724665	0	2	3.16	0	0	0
LOC102724751	35.59	31.26	38.59	19.3	26.68	20.82
LOC102724770	81.31	48.18	69.19	40.14	32.66	53.26
LOC102724788	7.92	8.88	0	99.26	85.46	88.22
LOC102724813	300.16	275.83	304.97	314.55	325.89	320.88
LOC102724843	711.7	859.88	824.72	1499.52	1591.61	1448.67
TBC1D3I	36.59	9.02	9.7	12.68	0	6.04
LOC102724877	0	1	1	2	1	0
LOC102724951	134.87	214.55	158.32	204.19	182.46	347.55
LOC102724957	0	0	0	0	0	1
LOC102724965	29.83	37.26	38.18	5.39	8.89	12.82
LOC102724971	0	0	0	0	0	0
LOC102724985	1106.85	1082.6	1140.79	1067.64	1062.56	1001.36
LOC102724993	812.64	813.35	892.14	942.01	1042.04	981.07
LOC102724995	21.12	0	0	0	21.19	10.26
LOC102725009	186.6	175.72	183.24	133.51	147.67	140.34
LOC102725035	2.05	0	3.66	0	1.42	0
LOC102725180	31.09	37.97	33	45	42.07	55.25
STUB1	3133.95	2894.08	3028.12	1772.27	1574.47	2268.81
STAG1	782	769	823	1084	1308	1040
NET1	1079	1068	1042	1056	1172	1031
UBE4B	1927	1893	2015	1553	1772	1654
EFS	0	0	0	0	0	0
PRSS16	22	13	19	4	12	2
CDKN1C	63	47	64	124	117	170
SIGMAR1	4501	4417	4411	5032	4984	5304
TPTEP2-CSNK1E	148.1	283.51	248.91	93.13	107.77	124.75
BET1	302	342	300	294	320	284
CWC27	741.39	695.96	691.37	526.66	644.18	520.13
SAP18	2279.63	2079.99	2230.04	3047.81	3006.26	3255.08
SMNDC1	1050	1038	1031	1053	1313	1025
BCAS2	772	761	723	1296	1491	1237
RGS19	551	523	595	690	558	747
LILRB2	0	1.95	0	0	0	0
EIF1B	1186	1165	1205	1380.99	1625	1463
CDKN2A	81.09	85.6	82	46.55	38.08	62
SPEG	324	325	364	133	123	153
SF3A1	3849.05	3722.3	4136.1	4437.44	4235.65	4733.46
TRAIP	185	179	197	348	315	372
DNAJA2	1787	1888	1832	2233	2576	2215
BCKDK	2226	2059	2144	1448	1374	1646
MAEA	947	917	945	1339	1235	1487
APC2	75	92	105	30	21	39
PAK4	2373	2298	2457	1463	1201	1684
ADAR	4929.08	4831.17	5034.35	4805.4	5247.47	5061.7
KATNB1	1382	1302	1323	1492	1302	1637
SNAPC5	515.62	466.79	501.71	502.92	512.83	482.59
APBB3	201	221	216	353	318	353
ZNF267	220	242.03	202.28	330	411.52	267.71
CCNO	247	236	242	325	263	386
CDKN2C	1344	1333	1280	941	931	918
VPS26C	735.71	793.28	703.49	668.76	708.44	701.68
TCIRG1	987.61	914.61	930.37	900.66	804.4	1090.79
RTN3	2879	2905	2865.1	2712.99	3087.99	2665.02
LANCL1	1027.84	963.3	948.4	668.53	818	631.86
NMUR1	17.61	13.17	19.42	20.55	26.77	17.99
B3GALT5	0	2	1	10	10	17
TNIP1	1432.86	1358.81	1449.19	1690	1520.9	1779.65
LAMC3	25	23	26	21	17	29
CDKN2D	501	528	500	374	359	376
IKZF1	0	0	0	0	0	0
CRISP3	0	0	0	0	0	0
SMYD5	821.01	720.96	812.85	1005.85	1016.36	1074.17
KLHL41	1	1	0	1	2	1
RRAGB	153.63	114.78	133.94	168.97	182.07	168.2
SIRPB1	510.71	569.19	550.14	414.86	420.51	388.5
AKR1A1	817	837	821	590	621	575
EMC8	946	882	944	1272	1252	1494
RXYLT1	562.92	580	633	702	865.99	722
CDKN3	637	597	634	307	337	315
CNPY2	2537.62	2337.44	2447.68	2102.74	2065	2457.94
B3GNT3	0	1	1.69	3.05	2	1.83
CLEC4M	0	0	0	0	0	0
TLR6	186.04	149.24	173.29	137.9	221.83	146.33
HOTS	43.38	36.35	56.28	49.25	29.31	41.04
MRVI1	0	0.24	4.62	0.65	4.31	2.03
PCGF3	966.71	993.53	988.74	1212.12	1316.91	1262.74
TFG	3012	2872	2926	3068	3304	3131
PKDREJ	5	5	3	4	2	3
CCL26	2	2	5	2	0	1
TRDN	11	8	14	5	6	6
TRIM22	11	18	23	45	56	44
ABCA7	168	155	174	165	132	165
ABCA10	273	245	234	237	280	176
ABCA9	38.16	44.22	28.47	37.71	42.67	42.85
ABCA8	38.5	37.77	35.53	14.03	11	12
WARS2	510	428	408	396	407	427
CDO1	9	16	19	21	20	24
NPM3	777	761	817	746	713	907
NPM2	0	1	0	0	1	0
HMG20B	4701	4711	4803	4749	4209	5587
HMG20A	1363	1282	1348	886.5	974	833
KLF2	125	131	151	217	223	289
MICU1	901	912	909	654	655	684
CACNG3	0.33	0	0	0	0	0.15
CACNG2	0	0	0	1	0	0
CITED2	1422	1358	1461	891	802	974
SEMA3A	414	404	392	230	315	246
TUBA1B	38358.26	37829.29	38268.64	52732.51	52870.56	54565.78
IRF9	388	370	381	171	151	166
CDR1	6	9	4	8	8	6
BPNT1	1567.26	1562.16	1567.94	1411.58	1568.76	1432.22
TUBB3	7360.26	7120.08	7427.91	9654.1	8058.49	11176.63
TUBB4A	476.24	514.29	500.44	166.71	122.48	138.53
TUBB4B	11937.72	11242.1	11973.12	20373.53	18697.55	22257.35
BTN3A3	272.45	236.11	307.6	114.39	133.6	126.43
BTN2A2	397.69	389.21	407.29	274.9	358.5	288.82
SYCP2	22.98	29.59	19	28.54	17.75	17.48
SCML2	288.01	312.47	316.31	414.24	475.01	381.07
CDR2	644	641	606	491	575	505
CEPT1	481.89	507.63	509.66	410.27	492.19	420.97
CORO2B	394	405	416	362	335	395
MYL12B	4370.58	4420.56	4274.13	4210.6	4671.31	3991.14
NOD1	264	244	232	236	284	282
ANAPC10	249.97	267.01	238.9	250.26	281.05	225.91
DLC1	221	227	222	312	330	296
ATP8A1	257	278	308	80	92	55
NDRG1	1701	1707	1783	2030	2081	2056
MYL9	213	192	197	122	78	152
RACK1	54440	52061	53268	47502	46293	48826
ADARB1	286.74	315.58	332.61	326.46	354.99	354.25
CDS1	103	114	122	199	226	174
PEMT	957	919	925	1016	897	1120
PIAS3	1513.54	1474.59	1491.29	1318.49	1292.36	1281.29
ST3GAL6	292.37	319.28	272.14	185.13	204.92	170.6
NDC80	508	508	495	320	394	295
CPQ	28	19	19	9	4	4
WFDC2	5	4	6	10	7	8
BASP1	0	2	2	2	2	1
CDSN	19	22	6	7	10	14
IFITM3	8870.38	8971.36	8810.39	5960.06	5199.51	6392.61
RAPGEF3	93.74	85.64	108.47	45	52.33	59
NSA2	3207.12	3192.94	3109.41	3306.53	3849.68	3005.37
YAP1	2364	2414	2411	2314	2775	2343
SPON2	2481	2452	2494	1446	1275	1719
SPON1	2	7	7	9	3	6
PRMT5	2311	2212	2376	2949	3200	3103
TESK2	315.5	334.29	312.7	153.08	181.57	171.71
CD2BP2	2161	1977	2113	2653	2632	2911
UBAC1	1092	1093	1147	1363	1431	1352
CDIPT	2098	2022	1997	2160	1976	2382
PGRMC2	739	752	757	731	979	756
ARIH2	2890.43	2805.3	2897.46	2940.43	3212.98	2923.78
TUBGCP3	1425	1522	1495	1177	1440	1243
SEC24B	947.08	956	901	744.29	925	688
CFDP1	700	646	674	361	385	352
CD52	0	2	6	0	0	3
TMEM147	1731	1736	1743	1568	1364	1702
RBM14	916.15	935.6	990.03	3263.47	2892.39	3754.57
LYPLA1	2403	2319	2456	2780	3499	2686
CDC42EP2	336	377	440	476	447	469
EMG1	1613	1580	1555	2065	2053	2026
IFI30	1745	1722	1720	1231	1194	1272
C1D	504	569	507	655	774	641
OLFM1	0	2	0	4	4	2
CDX1	0	0	0	0	0	0
TIMM17A	1714	1509	1627	2271	2738	2281
N4BP2L2	973.53	960.68	950.55	844.14	1070.17	762.31
ZER1	1413	1347	1509	985	910	1091
MCRS1	1542	1438	1571	2112	2006	2176
LRRN2	16.2	14.76	16.58	18.22	13.4	14.7
FAM3C	2754	2720	2853	3079	3819	3001
ACAA2	708	704	711	541	623	568
CDX2	2	0	2	1	2	0
PPIE	1703.27	1599.51	1650.24	1247.18	1243.43	1251.2
VAV3	45	44	52	18	30	14
TOMM40	2695.25	2630.07	2841.02	6240.66	5449.99	6907.77
TAB1	782	742	783	630	550	722
ECI2	962.69	943.93	898.82	643.25	751.79	637.93
HAX1	3830	3550	3603	3341	3282	3442
GPNMB	5445.42	5211.27	5776.42	4178.87	4766.96	4364.56
BAIAP2	951.66	900.39	984.34	1154.05	1025.22	1293.69
MAD2L2	1213	1074	1070	859	758	994
TACC3	3027	2972	3016	2068	1798	2071
MERTK	135.67	110.95	129.17	78.04	81.43	78.66
CLEC10A	0	0	0	0	0	0
SLC30A9	1631	1644	1725	1488	1813	1404
PIBF1	697	639	686	358	440	320
PPIH	968.8	1028.4	989.7	1567.57	1501.94	1599.31
COG5	955.34	984.33	963.01	339.48	419.57	384.15
ZNHIT1	1967	1811	1825.95	1730	1538	1990.34
FST	1665	1597	1663	5729	6836	5568
TIMM44	1259	1223	1313	1591	1490	1773
CLGN	41	57	49	44	68	42
PFDN6	1611	1616	1565	1040	1006	1105
ZBTB18	483	485	531	505	498	461
HMGN4	981	917	980	780	963	801
TADA3	2930.34	2883.1	2912.46	1864.76	1709.85	1999.88
TRIM38	629.84	676.52	612.34	494.98	589.91	511.47
ATP5PD	1936	1707	1881	1551	1568	1532
UBE2E3	1231.71	1128.37	1148.41	1226.88	1348.78	1351.14
SLC25A17	651	633	594	749	802	654
SLC9A6	359	337	377	413	478	388
CEACAM5	29.76	18.27	24.98	10.71	18.42	20.16
EIF3M	7718.55	7521.18	7531.24	8477.26	9721.19	8394.8
HOXB13	457	457	460	328	324	350
NXF1	1517	1508	1547	2307	2409	2445
SEC23B	2445.92	2352.88	2506.28	2147.3	2465.77	2188.99
SEC23A	1538	1564	1540	969	1097	933
C1orf61	53.24	70.65	56.05	47.4	70.3	48.1
CAP2	312	336	325	199	233	193
CAP1	9064	9002	9033	8324	9394	8225
CREB3	925.59	874.83	891.14	918.12	883.24	917.91
LRRC41	2103.55	1960.38	2055.39	2105.25	2000.52	2321.3
VTI1B	812.87	795.48	832.29	877.3	887.03	860.68
LINC02210-CRHR1	56.21	50.31	51.36	28.51	29.17	25.97
CRTAP	8905.73	9129.88	9025.83	7638.52	7868.28	7969.98
SYNCRIP	4087	4127	4116	5964	7207	5665
VAT1	7433	7187	7459	3878	3815	4065
STK25	1227.59	1218.69	1196.06	1137.08	1237.04	1286.3
ENOX2	296.15	284.02	314.91	336.01	401.02	330.09
UNC13B	901	860	836	443.31	566	497
CARM1	4007.84	3966.07	4152.37	3127.36	2874.46	3647.1
NCOA2	448	445	456	418	499	472
ADARB2	6.94	9.97	9.45	2.06	7.72	4.18
CEBPA	93	96	90	73	62	95
SEMA6C	130	163	162	123	121	122
SEMA6B	1723	1741	1720	303	255	382
SEMA4F	429.6	428.77	441.7	261.4	278.34	249.34
SEMA4D	971.43	975.85	1098.66	731.25	745.46	763.76
SEMA4B	1067	1045	1128	379	330	401
CEBPB	1940.96	1847.5	1958.45	1629.34	1450	2093.31
SEMA3C	696	676	769	915	1143	827
APPBP2	971.09	997.03	895.65	723.07	790.39	645.81
MYBBP1A	3754.99	3832.33	3945.33	4703.33	4093.63	5215.83
FBLN5	137	132	149	74	77	55
FBXW10	0	10.92	4.37	10.13	18.68	18.26
CIB2	70	61	64	40	26	42
CIB1	1001	1031	994	1034	1018	1119
CEBPD	1223.04	1092.5	1220.55	188.66	161	254.69
ZNF211	246	226	243	237.66	249.97	276
DDX17	4253	4412	4482	3312	3584	3156
DEAF1	551.4	527.61	540.37	574.35	532.23	691.13
CHERP	3222.28	3080.79	3354.79	4548.15	4269.13	5363.39
KAT5	929.95	920.65	968.41	1011.16	1023.48	1025.71
HYOU1	6103	5940	6260	5558	5498	5906
IPO8	1955	1929	1867	1052	1297.67	1009
IPO7	6145	5977	6008	6036	7332	5587
NOP56	3044	2884	3023	6066	6694	6257
NEBL	48	56	48	25	26	32
CEBPE	0	0	0	0	0	0
PITRM1	1488	1405	1476	1954	1994	1993
ATG7	476.97	453.21	463.98	369	377.11	335.27
SSSCA1	1059	995	1040	1297	1066	1390
RNASEH2A	1233	1194	1232	1478	1399	1498
P3H3	850	789	824	483	417	560
LOC105369189	68.15	54.89	71.6	100.78	97.48	93.33
LOC105369205	997.13	1010.88	998.94	707.47	746.49	690.66
LOC105369214	7	1	2	2	4	4
LOC105369246	2	1	2	2	11	9
LOC105369535	1.07	0	0	0	0	0
LOC105369591	0	1	0	0	0	0
LOC105369669	3	1	2	4	2	2
LOC105369869	1	0	0	0	1	0
LOC105369914	0.74	1.74	1.01	5.25	1.94	1.01
UBD	0	0	0	0	1	0
LOC105370092	0	0.98	0	0	1	0
LOC105370378	0	0	0	0	0	0
LOC105370399	28.34	18.02	20.06	24.9	32.53	36.93
LOC105370579	65.08	56.77	37.91	45.09	41.29	45.88
LOC105370641	4	9	6	6	9	10
LOC105370691	0	0	0	1	0	0
LOC105370705	2.05	4.59	3	1	3	1.03
LOC105370706	0	0	1	0	0	0
LOC105370733	3	8	5	10.7	8	6.69
LOC105370849	161.12	152.83	184.93	198.09	208.26	206.7
LOC105370980	0	0	1	0	0	0
LOC105371045	0	0	0	0	0	2
LOC105371063	33.1	17.16	26.38	32.18	22.38	41.46
LOC105371095	4.63	4	4.05	5.05	4.18	5
LOC105371191	5.37	5.83	5.9	0	8.37	0
PPIAL4H	1.17	2.02	0	3.18	2.36	2.05
LOC105371253	0	0	1	0	1	0
CPHXL	1	0	0	0	2	0
LOC105371371	2	0	1	2	3	3
LOC105371409	0	0	0	0	0	0
LOC105371419	4.75	4.05	6.94	8.48	4.15	8.42
LOC105371448	44.48	57.75	36.69	24.79	36.16	41.29
LOC105371727	7	11.04	12.25	8.02	0.9	9.99
LOC105371921	11.89	7.98	10.87	16.31	26.29	24.11
LOC105371930	4	4	2	20	10	15
LOC105371932	24.41	33.38	31.7	15.08	14.58	20.11
LOC105371933	8	1	3	3	3	3
LOC105371944	0	3	1	1	1	6
LOC105372109	10.98	8.19	9.43	12.61	12.37	9.84
LOC105372204	0	0	0	0	0	0
LOC105372269	52.44	55.43	59.85	62.03	66.83	60.3
GNG14	3	5	1	6	2	6
LOC105372319	18.84	9.93	24.73	22.48	35.48	19.37
LOC105372412	0	1	0	0	1	1
LOC105372478	7	10.14	5.81	4.03	10.31	4.11
LOC105372704	11	11.01	14	5.02	7	10
LOC105372714	12	11	14	6	4.73	3
LOC105372798	24.83	24.16	23.13	29.84	21.35	23.44
LOC105372824	10	8	8	15	9	19
LOC105372836	5	6	3	6	3	7
LOC105372883	3	5	8	2	1	2
LINC01638	20.27	10.23	11.54	13.11	2.22	14.15
LOC105373091	1	2	1	0	0	0
LOC105373102	4.47	6	11	12	14	20
LOC105373133	0	0	0	0	0	0
LOC105373154	1.02	3.06	1	0	1.01	1.02
LOC105373242	12	8	6	9	2	5
LOC105373244	14	4	13.53	8	8	6
FAM236D	0	0	0	0	0	0
LOC105373289	2	1	0	2	0	2
LOC105373297	0	0	0	0	0	1
LOC105373314	0	0	1	2	0	0
LOC105373347	1.01	0	1.08	1.11	2.18	1.04
PNMA6F	0	0	0	0	0	0
LOC105373381	2	1	1	5	10	9
LOC105373392	0	0	0	0	0	0
LOC105373750	1	1	6	2	3	2
LOC105373780	2.15	2.02	2.04	4.13	0	0
LOC105373944	1	0	2	2	2	2
LOC105373985	0	0	1	0	0	0
LOC105373989	0	0	0	0	0	0
LOC105374013	54.16	48.41	39.47	47.82	36.13	43.88
LOC105374089	11	9	10	12	6	8.83
LOC105374103	8.38	21.06	11.02	8.68	11.81	15.33
LOC105374299	0	0	0	0	0	0
LOC105374301	238.33	262.8	223.07	246.1	330.13	254.27
LOC105374314	0	0	0	0	0	0
LOC105374811	8	6.45	4	7	3.77	5
LOC105375106	2	0	0	0	0	0
LOC105375107	1	0	0	1	2	1
LOC105375112	1	0	1	0	0	1
LOC105375116	1	0	1	0	0	0
UPK3B	54.54	62.27	61.04	67.67	54.82	49.38
LOC105375683	2.3	3.26	1.12	0	2.24	3.92
LOC105375809	0	0	0	0	0	0
LOC105375816	6.78	5.89	5.53	1.62	11.49	7.45
LOC105375817	5.53	2.21	9.16	1.03	1.09	0
LOC105375938	0	0	0	0	0	0
LOC105375975	7.31	6.93	11.59	12.74	11.7	13.1
LOC105376204	33.8	43.09	32.29	20.68	16.69	22.82
TEX53	1	1	1	1	0	0
LOC105376335	4.67	1.2	4.41	5.06	7.02	8.34
LOC105376341	0	1	1	1	1	9
LOC105376525	18	23	20	15	19	18
LOC105376526	5.88	7.6	10.99	11.46	11.47	15.81
LOC105376678	6	4	4	5	6	6
LOC105376684	35.14	32.81	30.2	35.56	42.67	32.83
LOC105376714	0	1	2	3	4	3
LOC105376722	64.37	55.06	51.41	21.54	16.76	23.23
LOC105376731	2.96	1.88	2.67	1.01	0	2
LOC105376747	1.43	0	0	0	2.95	0
LOC105376791	1	0	0	0	0	0
LOC105376875	0	0	0	0	0	0
LOC105377021	1	0	0	0	0	0
LOC105377022	0	1	1	1	0	0
LOC105377310	43.23	48.52	45.88	70.46	57.13	50.72
LOC105377622	1.03	2.06	2.07	3.21	2	1.99
LOC105377641	2	1	0	0	0	1
LOC105377650	1	0	2	0	2.52	1
LOC105377746	2	2	5	1	3.05	2.06
LOC105377792	0	0	0	0	0	0
LOC105377805	62	63	75	35	32	29
LOC105378148	4	2	3	0	2.09	1
LOC105378161	0	0	0	0	0	0
LOC105378189	2.74	1.43	2.36	4.35	2.41	2.15
MARCOL	0	0	0	1	0	0
LOC105378260	23.53	13.47	29.13	28.64	35.76	23.58
LOC105378696	0	0	0	0	0	0
LRRC53	0	3	0	2	11	9
LOC105378862	15.97	21.58	17.23	9.41	14.25	9.55
LOC105378947	0	0	0	0	2.19	3.31
LOC105378949	52	44	51.04	9	14	14
LOC105378950	2	1	1	1.02	0	0
KLF18	0	0	0	0	0	0
LOC105378979	0	0	0	0	0	0
LOC105379177	57.12	49.55	56.56	43.53	66.57	59.27
LOC105379198	1	0	1	0	4	0
LOC105379282	9	6	11	24	26	24
LOC105379356	2	5.34	0.99	6.34	3.55	2.09
LOC105379417	31.64	49.15	45.2	48.33	52.37	49.5
LOC105379473	2.5	2.75	4.08	2	2.75	1.5
LOC105379474	2.5	2.75	4.08	2	2.75	1.5
LOC105379533	0	0	0	0	0	0
LOC105379545	2.5	2.75	4.08	2	2.75	1.5
LOC105379547	71.83	56.48	58.31	47.13	41.73	42.58
LOC105379554	128.05	137.8	133.91	182.5	154.39	179.5
LOC105379561	17.9	14.14	16	33.01	24.01	31.29
LOC105379752	4	6	10.82	12.12	17.8	5.46
BATF	0	0	0	0	0	0
GLRX3	2863.02	2856.39	2764.2	3333.02	3693.36	3409.95
CEBPG	415	405	406	672	882	752
DCTN2	2817.76	2632.94	2844.31	2099.72	2240.25	2194.49
ANP32B	5997	5730	6060	7688	8068	8064
LAMTOR5	1625	1488	1396	1654	1629	1672
PROCR	1521.69	1440.55	1398.02	920.44	1048.39	946.74
TM9SF1	1031	992	1025	931	920	993
PRDX4	2084	1859	1896	2038	2176	2070
ARL6IP5	2752	2789	2614	1401	1587	1318
AGR2	0	0	0	0	0	1
ARPC1A	3115	3177	3164	3408	3437	3540
HTATIP2	1172	1106	1031	621	695	593
AGPAT1	3952.18	3889.16	4046.73	2434.69	2369.39	2523.42
AGPAT2	948	1002	1025	1282	1089	1449
RPP30	890.55	943.12	932.22	1153.5	1317.33	1178.29
RPP38	330.05	295.31	305.08	349.84	434.32	383.43
SPTLC1	1289.22	1268.19	1264.04	1398.63	1609.63	1348.89
SLC35A1	343	315	351	305	392	298
CEL	17	9	14	49	35	54
SLC19A2	482	531	457	681	798	639
IFI44	247	222	237	208	255	229
OLFM4	0	0	0	0	0	0
CXCL13	0	0	0	0	0	0
ARFGEF2	1621	1619	1626	1675	2108	1713
ARFGEF1	1149.31	1096.26	1090.2	850.68	1063.72	812.11
AKAP3	2	2	5	2	2	3
RABAC1	1267	1224	1205	672	580	851
SLC34A2	2.1	2.25	2.45	1.89	2.04	4.29
SLU7	2178.03	2005.19	2080.22	2210.82	2704.75	2079.82
DPYSL4	2	6	3	1	3	2
SIVA1	418	326	362	658	550	715
MRPL28	3005	2871	2977	2170	2070	2375
CCT7	10942	10324	10734	11690	12519	12192
CCT4	8444	7988	8099	7585	8275	7199
CCT2	6602	6450	6557	9533	11111	9257
NPC2	1781	1698	1746	1289	1325	1242
GNLY	1	2	1	0	0	0
TACC2	797.21	700.1	764.49	854.76	867.9	860.26
CENPA	691	612	617	220	278	254
SORBS1	542.69	546.5	512.27	773.76	863.01	822.97
IFITM2	674.38	803.99	685.91	336.95	279.34	367.34
COLEC10	0	0	0	0	0	0
POMT1	742.75	755.29	751.83	608.66	529.87	642
MAB21L2	0	0	0	0	0	0
TXNRD2	534.79	507.99	536.15	654.3	584.82	760.15
MTHFS	179.6	171	183.18	285	305.92	313.63
DRAP1	3666	3457	3712	4470	3619	5326
CENPB	4063	3796	4008	3804	3549	4517
SCGN	3	9	6	6	6	12
DNPH1	880	815	796	623	479	652
SMC2	1454.33	1439.34	1443.81	1938.49	2361.08	1853.06
PRPF8	11662	11403	12039	12133	12650	12611
ERN2	21.21	11.29	11.77	10.11	17.62	17.21
TRAPPC2B	147.78	153.49	139.72	190.84	188.06	202.38
AHSA1	3673	3395	3643	3626	3615	3692
SLCO1B1	3	13	6	4	5	8
CENPC	301.32	319.5	277.87	265.77	385.21	292.58
USP16	803	782	811	1141	1365	1083
CDC42EP3	1874	1902	1964	1661	1865	1721
SH2B2	175	137	166	89	53	121
PAIP1	2176	2058	2099	2104	2556	2263
PAICS	8509.15	8583.74	8449.8	9062.9	10347.64	9214.95
TBL3	1245	1142	1187	961	836	1158
MXD4	1006	970	967	628	531	760
P3H4	1483.51	1525.91	1556.5	1272.6	1098.28	1397.29
ST6GALNAC2	47	53	46	19	9	7
PDLIM5	969.01	993.21	1002.38	891.32	988.55	862.18
TRIM3	304	315	310	370	351	444
ERLIN1	1057	1016	1081	1165	1334	1103
HEXIM1	2275	2342	2447	2692	2526	2860
SPAG5	2349	2190	2306	1527	1575	1492
RBCK1	2358	2257	2276	1975	1676	2165
STAMBP	1390	1381	1436	1261	1459	1205
TGOLN2	3584.59	3744.44	3633.42	4236.67	4873.53	4305.12
CENPE	1196	1181	1186	473	588	420
ARID3B	121	122	136	176	168	195
POLR3F	369	392	370	669	721	641
POLR3G	1122	1145	1196	1367.09	1714	1296
POLR3C	962.35	996.37	1008.24	1930.83	2088.99	1891.51
IVNS1ABP	1803.52	1786.86	1752.69	1475.11	1801.37	1472.92
TRIM16	1029.82	979.55	1075.22	878.77	861.48	867.29
MYL12A	1910.42	1977.44	1951.87	2141.4	2337.69	2004.86
TXNIP	1602	1516	1609	448	489	409
TAF6L	508	479	508	622	491	664
CENPF	4921	4647	4744	2158	2690	2193
PDPN	0.97	0	3.31	7.06	1.85	6.35
POSTN	3	2	1	0	3	2
ATP5MG	3557.78	3508.5	3390.84	3310.73	3074.53	3454.49
RASL10A	15.13	20.11	16.07	79.09	100.63	89.18
GAS2L1	460	439	455	485	423	572
RAD51AP1	340	375	401	694	797	658
RGS14	151	111	146	90	84	118
LEFTY1	2	1	0	0	0.55	1
EXOC5	1087	1063	1084	1074	1407	1056.53
NPRL2	693.38	672.52	696.47	592.77	607.15	665.02
IGF2BP1	2798	2852	3022	2162	2368	2262
IGF2BP3	4548	4508	4630	2303	2610	2210
IGF2BP2	2933	2887	3006	1748	1871	1810
CAMKK2	793.71	784.55	780.96	704.55	732.65	762.67
SCGB1D2	0	0	0	0	0	0
PRELID3A	58	70	51	74	64	103
MTX2	460.58	453.47	424.22	438.82	463.26	464.26
YKT6	2816	2836	2862	4068	4118	4236
SPINT2	3	1	2	3	3	0
PMVK	687	629	656	678	554	673
DMRT2	381	417	386	487	505	535
KHDRBS3	234	179	236	203	254	261
KHDRBS1	5259	5009	5398	5635	6157	5863
CELF1	2577.1	2655.1	2614.18	2428	2759.17	2688.73
CELF2	112	109	91.36	68	64.88	62.17
CES1	0	0	0	0	2.72	0
LBX1	1	0	0	0	0	1
KLF1	0	2	0	2	1	0
CXCR6	7.27	6.69	6	5	7	9
CTCF	1185	1200	1231	1886	2037	2022
C6orf10	8	4	9	12	6	4
CD226	3	2	2	3	7	8
FARS2	169	164	188	146	124	151
CGRRF1	93	124	93.11	116.01	141.07	107
CGREF1	383.38	381.19	383.56	256.38	190.18	235.42
RRAGA	3228	3039.94	3120.93	2721.97	2699.93	2914
PRH1-TAS2R14	18	19.86	21.02	16.39	22.38	13.65
DCTN6	635	608	651	674	813	657
GNA13	1638	1740	1755.98	1440	1727	1365
TNFSF13B	41.22	42.27	52	27.08	31.01	20.9
CSPG5	48	36	36	36	45	49
AVIL	7.01	7.02	9.07	13.03	15.02	9.06
B3GNT2	381	352	405	392	467	398
GNB5	491.16	469.62	487.55	504.68	525.05	557.02
EBP	1396	1390	1377	1555	1585	1738
BUB1B-PAK6	176.17	147.96	170.31	145.16	184.58	176.67
DLL3	153	146	133	188	157	211
CLDN16	1.75	9.6	7.19	7.82	13.91	9.64
WRB-SH3BGR	29.42	0	20.98	0	0	2.76
PNMA2	86.41	81.08	95.48	63.31	83.81	58.87
CETN2	547	550	611	554	609	570
FUT9	25.59	22.92	21.07	32.31	49.52	27.88
GMEB1	258.08	281.81	252.38	265.52	260.73	246.69
RRH	2	2	1	5	5	3
CCT6B	5	11	16	22	20	20
CCT8	5691.75	5340.97	5506.19	5763.12	6702.36	5609.3
CNPY3	762.77	746	724	701.44	636	728.48
CORIN	15.47	13.7	16.44	5.72	10.55	7.19
ADCY1	105.29	121.11	116.12	144.66	133.22	126.93
CETN3	471	444	461	321	404	320
TBC1D7-LOC100130357	5.33	8.1	5.63	1.78	5.31	8.96
CNPY3-GNMT	1.45	0	0	5.92	0	4.08
CETP	0	0	0	0	0	0
FAM189B	4580	4588	4800	2686	2348	3003
USP39	1623	1558	1667	1679	1773	1598
POLD3	658	631	613	814	965	824
CERS1	564.5	526.65	588.99	342.91	345.52	365.32
TBR1	1	1	0	3	1	2
AP4B1	449	416	463	654	680	648
NRG3	2.02	6.83	1	3	1.08	1
PYDC5	0	0	0	0	0	1.28
CFL1	37013.93	35595.41	38101.73	42061.11	40684.25	45306.17
UGT2B11	0	0	0	0	0	0
POLQ	361	391	391	489	617	451
SLC12A7	359	363	382	420	436	479
OGA	2744.36	2761.22	2740.96	2080.47	2364.96	1913.15
NFAT5	1955.09	2019.47	2059.5	1261.37	1727.83	1312.66
NUDC	5128.33	4956.62	5015.22	6393.86	6077.27	6645.45
PTGES3	10224.85	10426.27	10225.18	9781.13	11768.09	9717.02
BOLA2-SMG1P6	875.22	834.11	866.62	979.2	1036.75	956.38
CFL2	978	992	1001	929	1105	900
YME1L1	3687.16	3617.75	3612.03	3448.15	4065.85	3439.18
SETDB2-PHF11	130.23	138.95	175.45	113.89	97.08	73.17
TCFL5	981.47	1009.44	962.26	653.78	660.58	605.9
PLK4	497	480	460	485	548	436
STAG3	125.14	116.48	125.17	114.42	106.99	105.29
STAG2	1495	1487	1477	1277	1654	1289
SIX2	1	3	5.7	10	3	7
RFPL3	5.32	3.84	2.25	0	3.45	1.71
RFPL2	3.39	9.66	5.32	7	4.54	2.66
RBBP9	531.19	572.6	571.79	866.64	959.16	788.35
RAI2	0	0	0	1	0	0
RAI1	2043	1951	2058.83	1671	1496.41	1958.76
PTTG2	0	0	1	1	2.02	0
PHTF1	629	596	609	795	903	784
MAP3K2	504	525	518	664	869	609
MASP2	0	3	3	7	13.01	9.01
KIF1C	2787.32	2644.42	2721.3	2552.92	2586.27	3032.34
CTSC	5552.76	5503.11	5508.11	5851.91	6382.61	5805.82
GRAP	0	0	0	0	0	1
CHL1	36	33	30	2	1	4
CAPN9	12.01	9.21	13.2	9.45	4.35	6.29
GIPC1	4143	4001	4397	4133	3440.12	4729
TRAF3IP2	1082.63	1100.22	1111.52	623.21	663.04	622.28
PLAC1	18	13	16	13	10	8
NUP50	1382.22	1368.48	1470.7	2045.17	2392.06	2039.22
NES	2514	2335	2454	1262	1321	1455
KDM5B	4856.88	4792.16	4824.8	2495.78	2964.03	2499.7
TOB2	1305	1210	1216	1081	1083	1150
HBS1L	1055.78	1061.72	1044.31	864.42	1012.36	871.08
AHCYL1	3959	4111	4141	2758	3067	2615
PLK2	740	728	766	3858	4301	3991
ZMYND11	582	543	628	838	1001	741
SRSF10	2652.91	2716.46	2598.86	3990.72	4906.33	3837.46
ZBTB6	437	502	448	503	604	474
POP4	732	758	778	1087	1083	1055
ARPP19	2890.69	2928.4	2761.15	4116.85	5121.34	4130.91
ARPP21	121.06	124.02	139.03	145.54	142.4	174.28
ZNF234	372.12	363.05	384.1	441.8	569.89	492.3
ZNF266	591.88	516.15	515.4	681.18	802.99	707.29
ZNF274	590	567	557	587	657	580
NEK6	1048	952	1076	808	815	847
WDR4	263	279	269	382	334	410
NCKAP1	2880	2769	2911	2159	2800	2178
IQGAP2	137	121	115	71	94	64
VAMP5	672	560	606	405	355	422
ZNF273	147.37	162.03	172.83	234.17	252.37	222.97
ZNF460	28	23	24	20	23.07	29
ZNF268	192	219	233	495	555	472
MTHFD2	2628	2549	2601	4328	4983	4128
ELOA3C	1	0	0	0	0	0
LOC107983958	0	0	0	1	0	0
LOC107983981	0	0	0	1	0	0
SPEM3	0	1	0	0	0	0
LOC107983989	1	0	0	0	0	1
LOC107983990	2	4	8	1	0	2
LOC107983991	0	0	0	0	0	0
UPK3BL2	350.74	394.57	366.13	459.93	358.89	519.83
LOC107983998	71	58	47	45	49	56
LOC107984014	16.04	14.93	19.55	11.84	10.86	14.26
LOC107984025	7.08	3.1	1.11	5.24	2.17	3.94
LOC107984026	195.39	218.48	223.52	296.57	338.86	303.24
LOC107984043	1.06	0	2.09	0	2.16	1.04
LOC107984104	1.03	3	2.09	3	6	2
LOC107984115	48.57	43.29	27.54	28.59	39.71	35.84
LOC107984124	0	0	2.38	0	3.38	0
LOC107984125	0	0	0	1	1	0
LOC107984126	7.82	15.81	12.9	14.88	18.98	7.45
LOC107984138	86.93	104.9	89.36	98.23	134.73	84.96
LOC107984139	3	3	3	4	3	0
LOC107984153	32.31	18.22	42.58	48.01	28.61	33.23
LOC107984156	57.09	75.55	49.49	55.73	61.73	67.02
LOC107984159	7.57	9.27	12.81	10.44	9.72	18.03
LOC107984203	147.89	146.36	127.62	235.32	258.12	198.41
LOC107984264	5	4	5	8	9	5.01
LOC107984314	31.99	44.8	33.57	34.23	33.51	52.06
LOC107984351	17.47	28.95	21.94	23.66	32.87	35.13
LOC107984355	0	0	0	0	0	0
LOC107984449	412.61	373.36	406.24	276.27	295.83	298.11
LOC107984512	38	25	37	22	28	24
LOC107984562	25.52	28.48	25.72	46.19	53.6	45.97
LOC107984590	30	34	24	89	79	123
LOC107984638	21.93	16.85	20.09	17.42	10.79	14.19
LBHD2	0	0	0	0	0	0
LOC107984745	58.21	42.55	62.5	83.4	70.91	70.18
LOC107984751	40.46	36.52	28.26	20.82	28.41	16.4
LOC107984814	6	8	5.75	4	3	4
LOC107984817	21.05	25.08	8.42	22.32	21.46	20.48
LOC107984832	13	7	10	10	12	17
LOC107984833	5.05	5.77	8.42	4	1.09	6.6
LOC107984841	288.64	306.27	289.69	363.03	315.2	368.71
LOC107984859	5	5	5	7	6	18
LOC107984862	32.95	58.23	53.58	28	33.91	35.4
LOC107984876	23.65	22.84	17.8	29.36	20.5	16.61
LOC107984902	0	0	0	1.41	0	0
LOC107984974	210.71	209.05	150.48	180.2	180.39	170.63
LOC107985021	3	1	1	5	5.33	5
LOC107985022	0	0	0	0	0	0
LOC107985082	80.31	83.43	99.78	67.05	108.08	91.01
LOC107985103	0	3	4	8	2	11
LOC107985115	13.59	14.74	12.76	9.78	19.25	10.68
LOC107985149	0	0	0	0	0	0
LOC107985320	21	23.3	25.84	52.84	57.04	45.9
LOC107985381	6.1	6.11	6.08	11.28	12.08	15.12
LOC107985388	31.96	29.75	27.98	35.73	21.68	38.09
LOC107985410	7	5	7	4	4	9
LOC107985416	16	16	9.73	9.48	11.42	14
LOC107985433	60	48	50	23	22	22
LOC107985476	203	198	192	125	135	162
LOC107985524	26.38	29.8	22.58	17.96	17.46	17
LOC107985532	59	61	62	20	22	30
LOC107985535	0	1	0	0	0	0
LOC107985555	2.42	0	3	3.16	3.24	0
LOC107985556	7	3	5	7	4	4
LOC107985657	2	3	1.32	2	4	2.36
LOC107985678	1	7.04	4.15	3.06	8.95	7.02
LOC107985687	15	16	17	6	7	2
LOC107985692	1.03	2.6	3	3.92	3.1	9
LOC107985728	1	2	0	0	0	1
LOC107985729	26	26	23	7	7	5
LOC107985734	2.55	2.6	0	5.14	8.17	2.61
LOC107985778	0	0	0	0	0	1
LOC107985798	0	13.14	6.88	7.09	7.51	8.96
LOC107985805	1	0	1	0	0	2
LOC107985876	1	0	0	0	0	0
LOC107985896	0	0	0	1	0	0
LOC107985931	0	0	0.89	0	1.07	0
LOC107986004	3.13	6.99	7.64	3.06	6.04	7
LOC107986035	3.68	2.84	6	2	1	4.75
LOC107986084	62.9	72.1	74.75	78.95	82	74.97
MDFIC2	1	0	0	0	0	0
LOC107986113	21.85	37.68	26.53	89.48	113.12	82.19
LOC107986175	11.52	12.15	11.42	6.17	7.15	10.24
LOC107986211	137.07	136.02	167.55	68.79	69.22	87.64
LOC107986215	2.95	2	4	1	2.33	0
LOC107986217	0	0	1	2	1	0
LOC107986244	0	1.72	6.07	2.41	2.3	3.35
LOC107986255	4.52	3.52	10.87	8.57	3.45	7.5
LOC107986351	110.63	107.92	109.3	58.52	81.14	88.27
LOC107986352	39.16	11.61	31.79	49.08	27.49	40.39
LOC107986353	17.99	26.07	0	0	0	0
LOC107986354	0	14.89	10.9	0	11.61	6.36
LOC107986453	0	1	0	0	0	0
LOC107986531	5.25	7.4	5.12	5.16	12.46	9.28
LOC107986532	0	0	0	0	0.01	0
LOC107986554	1	1	0	0	0	0.97
LOC107986596	37.97	30.92	22	24	14.28	22
LOC107986677	14.14	19.92	12.14	30.7	27.51	23.94
LOC107986726	0	1.49	0	0	2.27	0
LOC107986752	15	13.02	20.03	8	5	5.01
LOC107986754	6	4	3	0	2	7
LOC107986755	3	3.03	1	3.71	0	0
LOC107986762	6.75	9.51	6.85	5.49	9.85	15.7
LOC107986791	3.59	7.42	2.35	5.74	4.53	3.57
LOC107986797	2.05	0	0	3.02	1.07	2.02
LOC107986800	221.84	216.97	193.33	253.28	272.46	326.87
LOC107986860	1	2	1	2	1	0
LOC107986908	7	7.01	5.33	6.88	3	6
LOC107986910	13.75	13.45	19.38	42.81	30.92	39.33
LOC107986982	2.06	1	2.01	1	1	1
LOC107987004	64.93	84.6	95.74	37.7	31.86	32.7
LOC107987013	0	0	0	0	0	0
LOC107987042	0	4.36	1.13	0	1.11	1.12
LOC107987044	0	0	1	3	1	0
LOC107987067	55.76	64.67	67.26	33.43	29.24	45.05
LOC107987096	26	21.56	24	34.6	18	31.01
LOC107987098	7	10	6	6	7	11
LOC107987099	0	0	0	0	1	0
LOC107987125	0	2.24	0.98	3.51	0	2.96
OOSP4B	0	3	1	2	0	1
LOC107987158	4.47	4.37	5.32	9.95	5.88	7.03
LOC107987175	15.27	15.21	9.05	13.37	7.69	10.09
LOC107987188	3.92	4.66	3.1	1.74	2	0
LOC107987211	5.36	8.48	13.56	6.31	8.64	5.7
LOC107987233	1.22	1.26	1.61	0	0	0
LOC107987235	0	0	0	0	0	0
LOC107987236	2.04	1.98	0	0	3.94	2.08
LOC107987237	2	2	0	3	4	6
LOC107987238	0	0	0	0	0	0
LOC107987243	0	0	4.05	0	1.96	2.01
LOC107987248	0	0	0	0	0	0
LOC107987254	49.54	35.79	39.2	45.5	60.29	54.84
LOC107987269	1.53	0	3.01	3.03	7.14	3.22
LOC107987276	42.13	45.85	35.45	24.83	35.45	22.82
LOC107987285	5	1	1	4	8	5
LOC107987288	1	0	0	0	0	0
LOC107987289	0	0	1	1	0	1
LOC107987290	18.11	29.05	19.84	23.1	28.74	21.68
LOC107987345	18.12	15.18	9.1	7.59	13	7.9
LOC107987351	6.22	3.11	5.1	4.15	7.16	5.36
LOC107987363	23.26	28.18	42.09	26.43	25.3	45.01
LOC107987364	104.83	107.52	123.49	69.5	58.58	75.79
LOC107987372	54.74	44.27	46.91	29.57	44.7	54.97
LOC107987373	0	0	0	0	0	0
LOC107987377	2	0	1	5	3	6
LOC107987386	1.03	1.52	3.93	4.07	1.24	6.35
LOC107987388	23.21	10.55	33.61	20.13	13.97	15.89
LOC107987397	264.1	253.57	280.12	523.72	621.22	527.61
LOC107987423	6	9	3	6	2.28	2
LOC107987425	0	0	0	0	0	0
LOC107987433	73.68	134.99	102.05	69.23	62.09	88.2
LOC107987441	0	0	0	0	0	0
LOC107987457	63.95	95.6	60.24	78.19	101.93	100.27
LOC107987462	0	0	0	1.19	0	0
LOC107987464	55.65	58.54	47.07	53.71	36.82	67.34
LOC107987477	4.61	0	0	0	8.98	3.89
LOC107987478	1.79	0	2.09	0	1.71	7.51
LOC107987479	1.79	0	2.09	0	1.71	7.51
LOC107987545	0	0	0	0	0	0
RPP40	155	168.42	150	373	412	362
ADCY2	6.34	1.38	10.68	4.14	11.03	6.21
CFTR	2	0	0	16	24	17
CYSLTR1	0	0	0	0	0	0
SEC24A	2259.73	2268.01	2226.68	1661	1920	1729.02
CCR9	0	0	0	0	1	0
SDCCAG8	1264.49	1234.57	1252.06	769.65	851.87	750.88
ENTR1	2163	2155	2120	2503	2408	2670
HSPH1	5557.66	5695.42	5661.03	6921.34	8197.15	6749.93
STARD10	192	185	193	120	91	119
CGA	4.19	5.55	6.2	8	10.22	9
WASF3	450	419	466	471	545	492
NOXA1	27.93	37.65	38.89	16	14.88	22.66
UTP14A	1589.2	1527.35	1545.6	2990.03	3222.35	2787.56
CPLX2	0	0	0	0	0	0
CPLX1	7	8	7	7	16	16
FRS3	115.93	126.5	120.69	102.03	72.54	96.46
FRS2	451	462	455	643	827	693
CGB3	10.71	4.95	8.01	1.43	0	4.97
NEU3	155	167	152	155	176	155
FAXDC2	676.95	657.04	660.94	218.43	202.91	172.43
FAM114A2	393	419	426	356.75	380.01	322
ZNF275	265	266	276	455	477	425
CEACAM3	0	0	0	0	0	0
ALDH1L1	1	0	1	8	12	11
FTCD	52.61	45.48	45.05	37.08	52.22	45.35
PPP1R17	0	0	0	4.17	1.02	3.02
TUBGCP2	2229.72	2118.06	2090.19	2254.99	2068.77	2475.94
CLPX	1523.29	1498.85	1486.92	1354.77	1553.46	1313.96
PDE10A	200.43	231.96	216.29	199.17	224.02	187.18
SRCAP	3579	3569	3634	4509	4099	5111
PPP1R13L	90	82.99	96	59	49	93
CD3EAP	445.74	453.53	389.31	538.94	591.83	643.46
CCL27	1	1	1	5	3	0
HPSE	169.19	148.48	163.68	130.64	157.87	145.52
RUVBL2	5681	5477	5577	5367	4797	5902
PGRMC1	1323	1229	1225	1594	1741	1492
CYP46A1	0	0	0	1	0	0
LILRB1	19.91	19.82	13.61	34.55	27.24	18.97
SLC26A1	51.12	47.73	60.5	48.16	29.26	48.93
ADAM28	1	1	4	2.76	1.02	1
SLC22A7	2.34	3.01	4.72	1.47	8.06	3.73
ARID5A	124	108	126	87	65	96
TSPAN9	361	395	417	309	279	322
USP20	785	752	777	615	558	670
USP19	3472.01	3255	3519	3123	3190	3534.95
CEACAM7	0	0	0	0	0	0
HCST	10	5	6	6	4	3
CD300C	0	0	0	2	1	2
ME3	161	158	163	157	144	191
NMU	38	43	31	30	35	46
FGL2	9.16	3.17	8.77	8.16	7.71	5.44
EDDM3A	0	0	0	0	0	0
CFHR4	1.36	7.12	3.46	1	3.41	3.8
CFHR3	15.64	11.62	16.54	12	19.59	11.2
CEACAM8	17.27	12.55	12.79	10.82	13.38	14.17
ACTL7B	0	1	1	2	0	2
ACTL7A	0	0	0	0	0	0
C1QL1	74	94	99	78	62	66
MRPS30	1771	1771	1766	1761	1887	1797
WDR3	2685	2662.28	2656.74	3369.22	3883.83	3189.12
NPFFR2	24.39	22.62	21.42	55.66	49.95	55.63
PROKR1	0	0	0	0	0	0
GPR83	9.95	8.36	6.33	10.14	9.8	11.02
CEACAM4	1.87	3	0	0	0	0
RAB10	2553	2433	2474	2471	2939	2545
PPARGC1A	31.11	27.57	31.19	18.34	19.04	15.52
MALT1	893.17	968.85	937.34	792.13	981.92	775.95
MMP24	18.23	21.39	12.83	41.84	26.47	24.54
LYVE1	0	0	0	0	0	0
OCLM	5	4	4	2	2	4
YIF1A	1370	1275	1339	1136	961	1376
CPSF4	748.56	768.07	784.71	901.18	939.15	923.54
JTB	2628.18	2513.43	2616.08	2698.16	2525.7	2887.94
ADCY3	1337.4	1298.71	1329.82	1432.04	1375.49	1612.06
RUNDC3A	85.78	70	75.12	35.13	38	33.12
DHRS4	238.93	236.03	235.68	233.55	248.34	278.49
BRD8	1673	1589	1638	1060	1170	1041
MTMR11	162.72	148.03	164.01	113.22	127	114.04
BLCAP	772	695	822	1508	1510.26	1525.75
MAN1A2	1309.17	1199.08	1334.31	1228	1584.88	1271.13
TRAFD1	720	742	758	886	997	947
TXNL4A	1121	1049	1076	1133	1198	1274
PNPLA6	3012	2854	3073	1575	1350	1782
SUGT1	1322.01	1262.63	1284.29	1360.11	1537.29	1376.62
UTS2	8	3	3	1	8	3
GADD45G	0	0	1	1	7	1
EDAR	0	0	0	0	0	0
PAPOLA	3563.84	3464.88	3379.07	2781.57	3493.34	2798.63
TCERG1	1954	2105	2069	2185	2644	2154
MAGED2	1497.99	1575.95	1511.98	942.96	957.99	1014.94
BTNL3	0	0	0	0	0	1.21
EHMT2	1411.07	1468.11	1403.03	1167.52	989.36	1175.94
COPS8	1302	1291	1291	1408	1559	1445
RNPS1	4288	4218	4643	5237	5170	5980
FASTK	1147	1154	1149	1051	900	1131
SUB1	3076	2950	2896	3470	4210	3396
SMPDL3A	125	98	109	108	159	123
DBF4	1111.93	1127.06	1151.64	1121.87	1372.57	1059.4
SPIN1	920	960	982	1034	1275	1019
RALBP1	1427	1441	1456	1258	1340	1302
SRSF8	759.16	758.47	739.5	1821.73	1961.95	1880.83
APOBEC2	6	7	7	11	6	3
MORF4L1	6254	6474	6574	6386	7236	6130
PRDX3	5038	4809	5003	4906	5593	4858
GPR75	27	25	23.1	52.1	66	59.99
EHD1	1301.46	1303.89	1329.45	2454.42	2133.99	2764.14
AFG3L2	1621.42	1588.57	1537.06	1972.21	2159.63	1931.09
POP1	768	705	721	1258	1342	1278
UGT2A1	3.61	0	4.01	3.08	1	2.73
PRSS21	0	0	1	0	0	0
MSL3	898.42	915.6	902.49	926.48	1101.24	952.93
C11orf58	1691.21	1583.96	1697.12	2364.92	2761.17	2260.25
KDELR1	4590	4745	4677	3056	2960	3115
SF3A3	3327.04	3347.31	3300.95	4763.15	5306.52	4502.21
AP3M2	413	378	424	398	448	387
STARD3	1356	1326	1340	1114	1111	1266
HNRNPA0	2742	2687	2847	3478	3206	4118
BTG3	500.1	466.02	445.77	615.36	714.41	662.76
ERV3-1-ZNF117	141.22	107.68	88.6	119.07	145.22	109.03
CBX1	1737	1612	1696	1698	1873	1602
SEC61B	1064	1003	1056	1061	1170	1190
TOMM34	3173	3225	3142	3182	3184	3098
PDIA5	419	446	473	257	274	299
SERINC3	4158.28	4138.77	4247.9	3299.5	3847.02	3342.86
OS9	3102	3006	3050	2771	2647	2733
PNRC1	977	1038	1083	360	396	398
TMED2	5025	5133	5062	5353	6848	5341
LMAN2	3506	3369	3336	3244	2979	3575
ERP29	2997	2928	3002	2435	2500	2553
MLLT11	2561	2552	2556	3016	3320	2971
STIP1	8520	8151	8539	7221	7443	7770
IFI44L	9	9.01	7.02	4	8	0
ACOT2	397.83	361.06	387.08	436.13	408.49	497.59
RAB40B	120.95	114.71	119.56	133.32	122.39	131.35
EBNA1BP2	2403	2383.81	2407.98	4905.93	5343.99	4904.98
CKAP4	2727	2698	2750	2259	2342	2487
HTD2	341.5	355.35	370.92	417	537.75	451.79
YWHAQ	8681	8488	8600	9726	11028	9304
TMED10	3453.12	3371.74	3495.51	2497.49	2884.36	2506.01
FAM236C	0	0	0	0	0	0
ASCC3	1213.15	1247.2	1253.51	1378.85	1711.24	1333.04
ADIRF	48.41	35.61	45.15	16.08	19.3	19.35
UQCR11	1768	1609	1661	1561	1337	1714
CLP1	446	400	437	676	674	678
FERMT2	786	696	737	713	843	669
COPS6	3210	3088	3237	2912	2869	3022
RAB32	221	240	227	240	277	252
MAPRE2	1293	1332	1282	1129	1290	1124
CCNI	2937	2887	2828	1850	2080	1926
GCN1	4690	4480	4651	3279	3092	3389
COPS5	1547	1524	1479	1572	1699	1620
METAP2	5035	4833	4679	5115	5758	5062
IMMT	5233	5117	5229	4560	4733	4696
LILRB5	2	0	0	1	0	1
SLC38A3	38	32.9	28.97	16	8	14.33
SF3B2	9611	9346	9659	9261	9726	9444
SDS	3	4	3	2	2	4
ILVBL	979	895	973	1104	1001	1215
SLC27A5	286	269	289	157	171	169
SLC27A4	1099	1058	1181	1440	1312	1594
SLC27A3	160.52	188.95	185.39	151.32	146.06	169.38
SLC27A2	7	3	4	6	7	2
KIF2C	2729	2576	2756	1507	1715	1608
SPINK5	2	5	4	6	5	4
LILRB4	7.03	6.88	10.09	3.55	5.4	8.94
CCDC85B	3570	3136	3219	2290	1780	2964
IL24	10565.39	10359.02	10380.23	7106.71	7589.17	7176.02
C21orf59-TCP10L	13.9	6.06	0	0	0	0
CHAD	23.37	11	8.07	1.02	2	1
GLIPR1	164.93	184.43	164.52	143	156.31	160.57
TLK2	1219.71	1133.95	1238.04	1071	1147.83	1022.64
ZNF765-ZNF761	0	6.61	6.62	3.14	0	5.83
TMSB15A	6	1.09	0	8	8.63	5.46
KDELR2	3616	3534	3620	3166	3566	3135
KDELR3	784	781	802	315	358	278
ATF7	893	864	882	693	720	656
SNRNP27	846	886	870	1043	1218	1080
TMED1	1021	987	985	1198	1098	1288
LIAS	323.5	312.11	298.42	322.02	418.24	309.56
RCBTB2	48.66	58.34	41.68	85.31	102.83	89.03
IFT27	68	76	70	74	75	87
RAB35	1079	992	1058	1508	1513	1757
TDRKH	1047.34	994.35	1016.84	618.1	606.62	670.24
VAX1	9	12	23	26	23	31
LILRB3	27.35	25.97	20.92	26.33	24.37	19.27
LILRA3	0	0	0	1	0	0
LILRA2	0	3	1	1	1	4.97
RBPMS	568.52	580.94	612.18	477.59	410.1	518.44
RAB31	259	239	241	144	163	140
ADAP1	93	122	96	34	40	42
DSTN	7866	7976	7984	8087	10042	7728
RIPK3	0	0	0	0	0	0
ZNF660-ZNF197	0	0	0	0	0	0
GTF2A1L	1	0	0	0	0	0
STON1	216.94	239.5	208.56	21.32	27.66	24.14
LOC110384692	3.47	23	0	0	4.67	0
RCC1	2736	2764	2695	3766	3526	3844
PIM2	708	697	745	706	792	823
B4GAT1	896	824	902	602	667	737
MID2	123.9	105.21	107.32	78.79	104.43	100.98
TENT4A	1101	1047	1041.02	1034	1144	1099
UPK1A	12.88	5	13.32	9.85	6.22	5
SLC35D2	868.04	793.12	868.67	511.3	533.59	476.26
ADRM1	5027	4889	4978	9283	7927	10588
CHD1	1805	1786	1755	1696	2117	1686
NUDT21	3676	3497	3609	3830	4293	3799
CPSF6	1918	1896	2049	3542	3829	3725
OGFR	2895	2645	2864	2741	2307	3094
DDX52	1022.37	984.23	1015.13	1231.5	1501.13	1283.49
ABHD2	2296.34	2353.89	2385.92	1520.71	1616.64	1545.49
WWP1	605.39	606.7	586.02	565.1	714.06	558.31
LY6G6F-LY6G6D	0	0	0	0	0	0
EEF1AKMT4	163	154	147	185	186	203
EEF1AKMT4-ECE2	0	0	0	0	0	0
ASDURF	14.22	15.48	11.81	65.41	91.52	56.14
CHD2	1274	1226	1277	954	1066	966
WWP2	2014.2	1836.34	2023.09	1968.28	1843.32	2234.28
CNMD	0	1	0	0	0	0
DUS4L	242.1	231.32	211.48	180.98	226.88	149.71
SOX30	7	11.15	2	2	2	3
CNTRL	1156.67	1142.27	1160.88	297	293	289
UBE2C	2300	2197	2250	1528	1481	1576
SNRNP35	363.41	330.02	366.75	386.73	423.31	406.47
DEPP1	86	100	112	10	13	11
CYB561D2	346.62	323.48	314.53	541.23	489.85	614.98
RAPGEF4	138	126.31	142	38.01	45.02	44
CHD3	2636	2515	2622	1404	1349	1536
TMEM115	1451	1413	1536	1808	1605	2069
DUSP14	1345	1327	1348	2167	2267	2273
TOPBP1	1922.99	1844.72	1885.35	2193.62	2582.61	2151.66
TRIM31	4	1	2	3	1	1
STMN2	12	9	10	0	0	0
TPPP	29.17	29.33	30.18	39.36	36.66	42.6
HSF2BP	30.1	23.97	15	21	26	27
TRIOBP	2271.34	2193.62	2278.18	1730.98	1536.95	1936.48
RER1	3931.72	3660.27	3881.1	4438.02	4446.21	4562.36
CHD4	9255	8831	9161	5787	6092	5798
DNAJB4	272.95	328	295	267.08	312	255
SMIM28	0	0	0	0	0	0
CCDC194	0	0	0	0	1.14	2.02
C1orf232	0	1	0	0	0	1
C17orf113	38	45	47	21	18	21
KERA	0	0	0	0	0	0
ESM1	0	0	0	4	8	5
DIDO1	2100	2114	2105	2543	2619	2697
ADAM29	0	0	0	0	0	0
AKR1C4	0	0	0	1.21	0	0
WDR5	1490	1432	1458	2206	2088	2270
SPACA9	322.75	365.68	338.21	170.39	166.59	213.22
ADAMTS13	61.01	50.72	46.36	47.11	30.02	46.09
CACFD1	182.02	143.01	155.04	115.05	87.04	152.99
ADAMTS8	4	5	5	7	5	6
ADAMTS5	2	3	3	1	5	6
NUPL2	699.43	637.15	687.49	611.68	735.91	629.2
PRSS23	2551	2308	2496	5896	6598	6177
PTPN21	118.09	126.47	111.45	142.77	132.01	152.97
ADCY5	24	14	14	17	19	14
HNRNPUL1	8430.03	8843.6	9143.55	9407.3	9137.56	10576.52
ATE1	986	967	957	769	961	772
RPP14	202.92	214.32	180.54	431.96	473.3	494.07
KRR1	1252.07	1239.57	1274.48	1817	2331.69	1877.43
KATNA1	305	320	339	317	322	299
PRDM7	38.92	31.76	34.14	15.17	19.87	20.21
SMIM33	0	0	0	0	0	0
PRDM5	19	20	23	10	16	6
PRDM4	829	774	811	1101	1228	996
MMP24-AS1-EDEM2	12.95	38.64	17.65	4.17	4.39	4.46
CHEK1	1012.88	965.13	995.35	1102.02	1207.65	1056.44
HIBADH	1114	1164	1136	510	490	448
CIT	1669	1693	1647	808	840	874
FGFR1OP	427.64	403	392.97	453	496.07	435.52
EMILIN1	3338	3110	3280	1974	1683	2347
BTN3A2	841.49	822.31	879.26	395.5	485.8	416.82
LYNX1-SLURP2	0	0	0	0	0	0
BTN3A1	411.52	361.57	384.85	187.61	183.47	215.8
FOXN3	517.2	491.37	492.11	340	395.08	352.08
BTN2A1	338.31	312.79	319.71	456.1	502.5	479.18
PTPRT	2	1	1	0	3	0
RCAN3	573	588	590	365	396	390
FAF1	2251	2065	2114	1232	1350	1180
CRYZL2P-SEC16B	56	50	42	30	27	18
CD160	5	8	6	12	7	8
KIF3A	774.94	734.25	694.86	677.24	860.61	701.97
POLR3A	1171.22	1105.24	1151.21	1294.93	1366.79	1326.85
CLASRP	1018	918	1022	1077	962	1313
CHGA	0	1	0	1	1	1
ZWINT	841	804	832	1758	1896	1740
CAPN11	8	8	9	6	3	4
CAPN10	375	367	373	411	324	471
KPTN	293.84	314.68	308.89	459.6	399.66	491.5
CDC42EP1	181.01	158	171.55	71.97	87.29	88.03
SLC7A9	3.73	4.93	1.08	0.93	8.09	3.53
PWP1	1504	1548	1561	2065	2490	2079
TBC1D8	1025.83	1077.07	1057	609.47	656.11	677
CHGB	48	63	57	65	57	56
CDC37	11337	10797	11235	12468	11314	14020
IL1RAPL1	212	213	204	127	144	139
PKIG	807	818	844	825	809	869
KAT7	1373	1411	1485	1444	1597	1433
DMC1	48.03	51.09	44.99	53	40.87	42.28
PLA2G16	679.52	686.19	694.37	536.61	503.74	572.32
GLMN	180	179	187	275	384	289
HHLA3	206.2	196.21	239.38	216.59	179.92	248.61
HHLA2	96.19	93.19	79.01	15.59	46.52	24.51
BVES	390.9	411.58	411.56	308.23	428.6	332.81
CORO1A	337	313	319	187	185	213
WDR45	1872.68	1807.16	1791.61	1459.51	1355.71	1483.7
FICD	42	30	40	40	53	43
AP4S1	179.79	165.1	147.08	212.68	219.31	192.57
LDB3	27.65	29.57	28.92	34.71	23.44	29.17
PTP4A3	147	129	150	33	23	45
LSM6	356	304	355	366	431.93	406.8
RABL2B	311.18	297.34	326.43	441.54	544.33	524.18
RABL2A	168.81	150.68	151.86	289.89	237.05	207.29
CHI3L1	0	0	0	0	0	0
ERLIN2	644.67	657.98	603.33	593.29	720.87	604.48
ERG28	645	624	706	495	550	541
NUDT6	163.98	130.22	127.97	89.54	85.23	67.3
NUDT4	2026.21	1999.92	2065.26	2175.64	2679.13	2222.16
NUDT5	1919.66	1831.98	1790.52	2035.6	2142.1	1935.75
NUDT3	550	560	486.08	335.51	366	364
SOX21	3.45	0	1	0	0	3.03
FSTL1	89	107	91	52	65	48
PSIP1	3686.68	3852.32	3705.88	2764.5	3249.19	2718.48
WDHD1	434	371	391	301	382	345
CHI3L2	91	89	90	38	40	32
FAM107A	5	3	2	2	4	0
STRAP	6682	6697	6683	6763	7761	6338
INSL6	1	1	0	1	0	0
ADAMTS7	284	232	262	283	229	312
ADAMTS6	39	35	38	27	43	26
BAZ2A	4012.91	4069.58	4369.98	2513.31	2723.82	2755.84
BAZ1A	1345.97	1331.6	1359.64	1443.35	1721.88	1557.43
LZTS1	1240.12	1198.87	1230.77	633.75	688.62	727.38
ZNF277	644.01	558.49	633.17	242.08	303.58	238.71
CHIT1	0	0	0	0	0	0
WDR6	2749.57	2592.54	2720.74	3178.15	3052.23	3396.61
TREH	1	0	0	0	3	0
SLC2A6	285.61	306.6	284.42	247.2	195.48	299.92
MAP4K5	530.89	555.15	574.1	598.09	784.58	589.64
MAP4K1	18.09	22.79	12.52	18.55	11.02	32.72
INMT	86.5	99.41	85.04	70.31	72.1	70.87
RASSF1	221	174	188	368	344	416
PKP3	460	486	460	627	559	725
NISCH	1080	1084	1125	1045	1034	1090
CELF3	44.74	60.83	84.24	31.29	36.1	31.23
CHKA	591.53	567.16	545.8	668.48	732.75	755.05
CEP250	1417	1384	1443	1283	1247	1239
WBP4	542.07	526.95	512.77	459.23	546.27	480.87
ABCB8	690	664	686	665	614	741
SEC23IP	1647.96	1596.02	1580.77	1989.91	2333.01	1885.74
WIF1	0	0	0	0	0	0
SUPT16H	4370	4483	4466	5220	5975	5106
ANXA10	0	1	0.98	2	3	3
ADCY6	2036.3	2000.73	2282.48	1272.51	1308.28	1395.98
CHKB	180	180	174	168	157	155
CHEK2	356	328.79	363.56	174.05	202.05	175.6
POLI	260.64	227.14	216.81	150.04	190.96	165.31
CHM	804.18	809.45	833.77	729.29	843.94	772.01
FZD10	0	0	0	0	0	0
PLPBP	562.41	609.65	603.33	476.29	575.03	544.16
IRAK3	12.68	5.94	10.11	9.44	13.81	13.49
AKAP13	871	879	848	679	707	645
AKAP11	1409	1381.78	1450.42	1225.2	1590.94	1155.14
AKAP10	864	868	895	723	860	690
AKAP2	1709.5	1725.29	1761.76	1366.95	1657.55	1305.83
DDX20	642	690.98	736.92	1082.75	1234.48	1066.94
TREX2	7	2	10	31	35	31
CHML	962.87	1022.6	983.87	1143.84	1473.26	1037.15
DUSP10	815.39	895.85	808.46	1470.59	1598.1	1477.39
MRPL3	3393	3548	3370	4361	4851	4146
MST1L	63.44	63.21	48.16	80.66	42.94	62.86
RPL35	20240	20349	19506	21720	20510	23249
GALNT6	700.05	640.75	679.67	349.37	371.83	349.71
LOC112267855	0	0	3.09	6.25	5.56	0
LOC112267857	8	6	5	5	6	4
LOC112267859	110.14	95.09	108.92	87.92	90.9	87.78
LOC112267874	34	38	40	38	23	30
LOC112267876	18.62	27.65	25.72	67.75	65.69	91.96
LOC112267878	1.72	0	1.2	2.07	5.98	0.96
LOC112267886	3	1	4	9	8	7
LOC112267897	139.65	112.95	171.59	55.7	53.96	47.61
LOC112267904	4	8	13	16	13	13
LOC112267910	1	1	1	1	2	1
LOC112267928	0	0	0	0	0	0
LOC112267930	4	4	4	1	0	0
LOC112267939	25.4	54	30.42	43.33	9.8	43.44
LOC112267940	0	0	0	3.31	23.53	0
LOC112267947	0.95	5.68	0	4.5	1.7	6.03
LOC112267951	7	8.03	14.69	9.4	13.08	9
LOC112267959	70.75	75.91	56.17	65.75	63.65	96.38
LOC112267968	1.12	1	2	0	0	0
LOC112267971	0	1	0	0	0	1
LOC112267992	21.93	21.11	30.38	31.92	37.92	31.82
LOC112268041	35.19	44.29	53.72	24.24	15.73	27.75
LOC112268052	2.61	0	0	7.52	0	3.83
LOC112268076	24.59	22.16	15.16	32.32	30.19	24.42
LOC112268080	0	0	0	0	0	0
LOC112268092	123.47	137.81	132.32	86.32	95.25	87.09
LOC112268102	1.64	0.15	3.32	9.89	2.73	3.9
LOC112268119	1.09	0	0	0	1.11	0
LOC112268131	151.87	130.26	180.77	249.51	221.59	279.56
LOC112268137	0	0	0	0	0	0
LOC112268145	0	2.07	2.03	1.02	2.03	2.05
LOC112268168	3.89	4.12	4.43	7.61	7.32	3.31
LOC112268184	37.35	33.06	51.62	16.36	49.48	38.07
LOC112268186	10	6	8	3	3	2
LOC112268211	1	0	0	2	0	0
LOC112268219	158.04	158.41	164.18	201.53	180.72	216.4
LOC112268232	2	0	4	1	0	0
LOC112268233	35.51	33.71	38.88	27.83	25.7	36.76
LOC112268237	3.46	4.71	2	2.79	0	4.41
LOC112268238	227.19	204.1	208.44	104.15	90	92.27
LOC112268260	77.5	78.88	77.67	88.29	132.57	131.97
LOC112268270	0	0	0	0	0	0
LOC112268271	97.42	91.37	109.58	152.64	154.32	169.38
LOC112268284	9	5	3	9	9	12
LOC112268320	0	0	0	0	0	1
LOC112268331	61.99	15.92	28.1	55.64	0	13.75
LOC112268334	0.35	0	0	0	0	0
LOC112268336	0.35	0	0	0	0	0
LOC112268337	0.35	0	0	0	0	0
LOC112268340	0	0	0	0	0	0
LOC112268342	64.49	77.87	54.82	48.68	69.81	53.16
LOC112268345	0	0	0	0	0	0
LOC112268347	0	0	0	0	0	0
LOC112268348	24.13	25.92	20.96	27.43	26.7	30.98
LOC112268349	15.47	5.15	0	6.65	1.99	10.42
LOC112268350	0	0	8.56	0	0	0
LOC112268355	0	0	0	0	0	0
LOC112268381	0	1.9	0	0	4.68	0
LOC112268384	0	0	1	2.23	2	0
LOC112268387	1.62	0	1.13	0	0	0
LOC112268390	0	2	0	0	0	0
LOC112268395	4.06	0	0	3.73	0	0
LOC112268398	130.05	161.51	157.01	116.26	123.12	143.19
LOC112268403	0	0	0	0	0	0
LOC112268437	0	0	0	0	0	0
LOC112268444	1.05	0	0	0	0	0
GALNT5	127	142.63	129.67	161.7	155.1	120.68
RASSF8	4017.43	4144.87	4147.52	3265.25	4275.06	3236.12
CHN1	531	507	525	225	269	218
PRAF2	2583	2747	2714	1430	1335	1571
SEC63	1523.83	1544.58	1455.12	1619.72	1910.16	1564.37
POLG2	362	352.97	372	247.98	271	249.9
HPS5	969.57	880.23	916.67	886.81	995.08	803.04
PDCD10	821.21	868	901.19	899.54	1109.47	907
RNF139	601.39	601	564	607	738	550
RNF24	741.16	838.94	727.96	735.72	801.61	792.96
CA5B	537.71	525.06	559.94	395.73	495.67	393.84
EGLN2	1255	1155	1253	1102	986	1386
EGLN3	27	21	19	22	15	24
CHN2	71	61	57	42	49	48
PADI2	23	22	14	7	9	7
PMF1	1206.57	1191.35	1249.31	1822.93	1760.84	1907.66
ZHX1	867.96	830.34	841.6	746.43	1031.45	774.64
GPR176	727	751	655	793	858	759
CAVIN3	716	666	647	1469	1283	1691
NXPH4	69	83	92	49	36	52
PRRT2	140	155	172	63	64	61
ERI2	335.39	366.89	345.44	437	543.96	448
NXPH3	1	5	5	1	0	1
SAT2	733	683	720	542	613	587
DTD2	253.13	261.86	256.94	264.79	287.26	244.45
NXPH2	0	0	1	3	1	3
GTF3C6	815	696	735	1330	1512	1264
GPR45	0	1	0	0	1	1
PTGDR2	29.51	25.21	17.71	15.75	12.87	10.52
PACSIN2	1378	1257	1355	908	903	954
MAN1B1	1343	1264	1372	1139	1003	1132
SLC6A14	8.1	6.19	6.08	9.03	15.77	6.34
HRH3	1	1	0	2	0	3
SNX18	497.01	513	482.64	619.97	742.25	625
DCTN3	1434.67	1322.75	1443.14	1200.16	1180.99	1288.13
FILIP1L	0	0	1	1	0	0
XPOT	5603.95	5445.56	5544.61	5650.55	6706.47	5311.41
MRAP2	27	44	34	12	21.54	12
CHP1	3270.05	3187.13	3157.37	1992.23	2171.53	1938.95
RWDD2A	154.74	149.75	131.09	90.47	106.92	94.14
CMTM7	2443	2401	2425	1468	1406	1562
SP140	9.88	11.89	13.92	15.88	12.05	14.05
PXMP4	564.65	561.02	551.82	422.63	478.26	470.33
DUSP12	786	820	762	1083	1185	1142
SNF8	2335	2186	2134	1978	2084	2080
DDX19B	645.36	667.25	672.99	814.87	864.76	852.67
NRM	555	510	515	419	392	422
FAM71E1	15.11	8.66	16.71	7.29	6.34	8
TUBA3E	2.5	2.43	1.31	0	1.52	0
PRR4	227	246	227	237	239	245
RDH13	281.39	309.3	308.53	431.77	381.07	451.59
ATXN2L	7783	7828	8166	7424	6651	8153
USP18	259.14	298.78	260.54	275.99	273.24	258.82
IL17F	0	0	0	0	0	0
KLHL2	350.19	349.04	344.99	319.42	328.19	272.22
IFT43	218	207	176	169	183	160
STX1B	39.09	44.13	49.03	27.68	17.41	27.02
SYNRG	1104.89	973.44	1056.04	969.58	995.08	912.78
TREX1	448	391	396	498	484	609
GLMP	2403	2640	2704	1732	1607	1969
KLF12	328	320	293	198	281	183
KLF8	32.29	30.08	35.02	30.58	28.86	25.3
CHRM1	38	44	58	117	107	134
SCN11A	25.13	35.2	16.83	29.35	30.27	51.22
KRT71	0	0	0	0	0	0
POU6F2	9	8	13	18	18	13
FDX2	342	324	349	502	449	536
HOGA1	32.92	41.5	31.17	33.45	46.56	33.95
MGAT4B	4376.23	4049.09	4315.1	3715.85	3369.98	4217.7
CYP4F8	3	3	3	2.1	4	4
PNKP	903	860	865	561	505	595
WDR89	275	282.72	282.6	266.2	340.12	249.13
L3HYPDH	331	311.18	280	473	540	476
B4GALT7	531.33	458.09	471.82	515.93	472.03	550.89
TP53RK	989.16	942.68	944.18	1223.59	1268.43	1240.42
SGF29	248	220	305	419	420	453
PHF21B	100	91	94	57	53	66
CHRM2	1.92	2	0.85	0	0	0
VPS26B	1794.02	1701.13	1813.56	1685.5	1694.67	1769.38
GLB1L3	17.47	14.19	30.38	35.22	33.83	21.07
NACC1	5122.87	5315.64	5372.92	4809.83	4205.42	5541.73
CFAP36	1052	999	1026	731	914	672
MED8	1505	1497	1438	1492	1491	1493
KTI12	333	353	381	539	497	566
ADCY7	639.5	603.33	608.44	603.21	602.86	603.95
LYST	1284.48	1403.67	1277.87	621.93	756.35	619.42
RPUSD1	897	899	1000	2011	1532	2180
PLCD3	1156.87	1146.98	1238.54	1340.01	1174.97	1480.92
SLCO2B1	0	0	3	1	0	4
CHRM3	528.82	475.03	452.35	422.57	414.49	439.51
[truncated: 17,083 more rows]
