# Supplementary material for: Ubiquitin‐specific protease 22 controls melanoma metastasis and vulnerability to ferroptosis through targeting SIRT1/PTEN/PI3K signaling
Source: MedComm (2020). 2024 Aug 12;5(8):e684. doi: 10.1002/mco2.684 (PMC11318338; doi:10.1002/mco2.684)
Supplement: Supplementary file 4 — Supporting Information [file MCO2-5-e684-s002.csv]

Gene	A_R_1	A_R_2	A_R_3	A_3_H5_R_1	A_3_H5_R_2	A_3_H5_R_3
A1BG	141	130	134	131	148	149
ADA	458	465	455	462	477	439
CDH2	2194	2110	2013	1899	1900	2108
AKT3	979.41	1078.81	962.62	1086.39	1165.68	1261.84
MED6	898.77	885.8	901.22	863.05	853.31	843.63
NR2E3	4	7	2	4	4	3
NAALAD2	135.73	115.79	145.34	129.44	115.32	119.13
DDTL	94.97	95.09	107.55	120.63	98.79	92.55
NAALADL1	1	1	1	4	2	3
SIGLEC14	56.92	41.49	62.17	54.22	50.57	45.47
ACOT8	421.09	418.82	408.24	421.29	380.94	388.4
ABI1	707.17	774.18	690.64	819.81	777.39	817.32
GNPDA1	2506	2581	2470	2584	2581	2630
KCNE3	11.29	20.15	17.41	18.38	15.26	12.57
ZBTB33	735	684	665	759	776	809
CDH3	1	1	1	3	2	3
TANK	302	281	300	402	382	396
POM121C	2946.59	2931.46	2995.59	3855.02	3501.2	3880.21
ZSCAN30	4.39	3.14	19.44	9.37	10.85	10.15
SRA1	1759	1805	1791	1997	1939	1824
TMEM170B	101.9	117.09	88.99	127.69	124.56	160.23
ZGLP1	68.88	60	59	66	60	72
C8orf88	201.12	190.11	146.88	176.88	143.65	180.52
FAM229A	86	69	76	94	86	75
LOC100128108	23.86	29.69	33.21	54.74	31.66	40.86
LOC100128242	70.28	57.32	12.56	27.28	75.24	22.4
C19orf71	234	268	257	259	278	268
OST4	3087.69	3149.34	3241.42	2852.23	2710.99	2793.67
ZBTB42	94	105	93	95	112	85
SMIM27	53	60	76	55	62	46
SMIM10L1	1337.58	1355.58	1352.3	1448.89	1468.1	1361.47
MKRN2OS	63.58	80.72	58.61	44.35	57.98	63.18
LOC100129484	18.04	13	16.02	16.01	14	13
TEX13C	5	7	4.02	6.05	8	7
ZNF730	151.91	120.11	108.82	194.23	193.81	229.77
FAM47E	4.43	9.7	8.32	14.51	7.46	14.21
TCF24	1	3	1	3	4	2
CCDC152	5.95	16.75	11.82	12.63	15.54	9.67
ZNF737	254.83	249.41	221.84	309.86	334.44	369.61
TMEM269	18.44	29.66	23.6	17.32	20.88	9.67
HDAC6	350	325	309	330	354	324
C17orf107	5.5	10.23	4.25	6.51	9.48	15.12
TMEM221	10	16	7	15	15	9
ATP6V1FNB	66	56	66	55	37	43
LRRC70	5	5	8	6	3	4
LRRC69	12	11.98	15.95	13	12	13
EFCAB10	18.86	12.35	20.05	13.8	7.64	12.43
TSTD3	209.67	199.08	187.38	187.52	186.45	200.07
SYCE1L	6.35	6.29	5.33	8.52	8.35	7.19
ZNF316	1224.36	1286.28	1365.45	1406.65	1428.46	1366.21
NEMP2	113	114	112	117	104	121
ANKRD63	40	39	41	38	38	34
C11orf91	32	34	30	40	38	35
ZNF705E	3	7.71	3.76	6.37	10.54	11
ARMCX4	55.19	44.27	38.43	54.7	55.05	58.18
PET100	491	533	518	444	403	453
ZNF717	418.25	416.18	384.65	392.33	397.48	384.29
TEX13D	4	3	3	3	2	1
FOXO6	22	21	15	21	23	21
NPIPB5	2034.55	1909.79	2121.34	1760.79	1924.84	1624.66
NBPF10	83.01	53.96	45.67	90.65	129.72	179.17
DPH3P1	162.72	145.11	144.86	139.78	166.2	153.56
C9orf147	86.98	96.53	83.55	65.86	72.75	92.95
GOLGA6L3	4.93	1.13	4.18	12.74	9.55	9
CD24	33.69	28.72	35.59	27.57	32.44	27.83
KCNJ18	6.85	9.56	6.32	4.57	8.41	5.54
TEN1	289.73	295.03	265.05	283.66	277.64	252.99
UPK3BL1	364.7	359.26	322.73	339.57	340.9	304.88
JMJD7	106.65	106.73	101.25	162.4	148	114
PLA2G4B	144.8	101.6	98.77	168.6	239	44.68
HDAC5	1205	1251	1233	1258	1345	1211
KLLN	67.89	47.48	63.2	152.31	133.16	144.65
PDCD6IP	3258	3268.5	3185.98	3376.97	3440.81	3542
PDCD6	3127	3164	2990	2940	2824	2999
SRRM5	34.36	26.84	19.11	20.03	20.45	24.33
EPOP	366	421	421	439	419	442
BCL2L11	232.86	195.83	217.73	299.49	279.75	297.07
TOMM6	3002	3153	3063	2740	2612	2582
SH2B3	5496.93	5285.69	5333.71	4357.99	4280.89	4367.74
C5orf52	10	8	11	6	3	7
C2CD4D	48	56	41	50	67	53
CDH4	5	4	7	5	7	7
GNE	2606.36	2582.79	2582.81	2363.11	2414.03	2523.56
FRAT1	158.15	154.55	151.54	176.39	177.41	176.07
TROAP	1672.99	1715	1637	1016	1069	1011
MED16	1347	1435	1484	1307	1384	1305
PIGK	661	650	618	756	698	760
MEF2B	108.27	108.49	116.45	104.61	88.26	85.31
RASA4B	78.04	131.15	89.45	119.8	117.99	103.18
CMC4	308.17	300.46	267.48	264.97	249.62	275.29
LOC100287036	3.25	8	7.12	4	10	5.68
WASHC1	4310.31	4348.98	4528.38	5015.38	5197.15	5378
ZNF729	2.04	8.19	2.04	3.04	7.16	7.4
MANSC4	5.65	3.95	7.51	11.74	2.43	11.09
SMKR1	37	54	21	61	48	39
LOC100287896	46.61	44.35	48.57	67.54	64.41	82.68
TTC34	36	42	43	72	40	70
TIMM23	2372.48	2418.3	2400.21	2048.52	2014.31	2074.63
NBPF20	428.76	408.3	441.63	638.93	523.44	764.39
NPIPA5	211.4	289.16	264.28	306.55	288.55	227.07
ERVMER34-1	10	14	22	22	17	18
LIMS4	42	40.92	49.47	28.91	42	54.6
TMEM239	18.9	12.5	16.02	21.73	18.86	15.24
FRG2C	13.43	19.73	25.43	27.27	27.83	22.47
CLDN34	6	3	6	2	1	3
LOC100288966	6	3.02	5	3	3.04	3.03
TMEM225B	93.94	61.36	87.99	106.44	113.1	90.67
CNTNAP3C	92.08	108.16	89.81	95.64	75.97	99.82
LOC100289561	150.15	152.26	139.82	171.46	165.6	186.04
ZNF605	264	278	249	366	347	374
ZNF783	432.83	402.04	450.29	486.3	508.46	476.39
ZNF587B	581.25	572.86	552	520.88	529.66	518.12
GPR75-ASB3	162.22	178.26	127.74	198.98	131.96	89.15
PET117	333.83	358.17	302.48	326.25	268.26	314.95
SPDYE2B	472.85	466.66	467.5	487.35	498.21	500.78
ANKRD61	9	3	12	3	9	9
SAP25	26	13	20	18	17	14
CHAF1A	2133	2188	2385	2219	2249	2302
PARP2	644	695	613	709	695	662
ZBED6	33	38	22	96	104	156
PARP3	413	415.47	416	461	472.75	444
CDH6	7.31	16.6	19.03	17.29	10.68	10.71
TOM1L1	355.71	361.32	326.06	402.18	407.69	414.79
HMGXB4	762.37	733.52	722.48	849.17	774.53	840.85
TOM1	527	517	561	524	550	555
SH2D3C	4.64	3.94	8.96	8.33	6.36	9.27
SH2D3A	13.75	17.81	7.99	16	20.31	12.02
MAMLD1	104	93	104	123	102	102
MTRNR2L1	5037.63	5062.1	5047.64	5474.85	4986.05	5701.63
MTRNR2L2	24735.26	23276.7	24863.01	29146.75	29552.45	32452.36
MTRNR2L3	242.78	225.66	263.66	219.12	244.08	321.41
MTRNR2L4	27.83	23.87	26.77	30.29	35.77	20.99
MTRNR2L5	16.98	12.67	6.4	10.31	12.1	5.42
MTRNR2L6	1098.43	1039.76	1160.86	1219.3	1191.96	1231.58
MTRNR2L8	17288.59	16314.59	17166.42	19625.04	20214.21	21537.37
MTRNR2L9	3730.01	3736.13	3339.43	3933.53	4544.47	4118.82
MTRNR2L10	466.25	470.03	556.07	498.36	475.72	562.78
RANBP9	844.9	861.59	821.92	869.5	855.72	933.17
DNAJB6	3150	3120	3105	3236	3090	3231
CCDC180	40.28	28.31	38.19	63.2	46.58	41.23
CDH7	28.02	16.57	23.2	34.11	24.43	40.7
IQCJ-SCHIP1	533.3	458.35	524.66	518.89	545.92	524.64
INAFM2	723	739	699	794	783	768
LRRC3C	8	7.7	6.53	7.09	9.83	10.28
UBE2Q2L	19.16	15.84	12.91	23.56	27.03	42.28
SPATA1	23.79	27.59	24.64	16.95	23.98	23.34
CEBPZOS	1580.12	1536.58	1612.74	1492.18	1442.27	1390.46
SMIM31	21.58	24.16	24.59	25.11	26.13	26.63
PPP5D1	28.32	31.01	27.44	26.65	21.72	28.57
APELA	3.97	2.48	1	1.01	3.31	6.1
ARL17B	119.56	52.36	109.95	113.01	102.23	55.08
SMIM25	31.97	16.54	31.01	19.46	28.81	25.22
GVQW3	287.66	264.83	259.49	334.67	296.99	332.29
TMEM35B	142	186	136	168	141	168
HSFX1	27	32	20	39	29	35
LOC100506422	6.23	1.19	8.09	4.98	4.02	5.12
LOC100506514	2	4	4	2.01	5	4
SPTY2D1OS	3	5	4	2	6	3
THEGL	9	9	16	17.48	12	21
C16orf95	35	35	39	27	34	34
OCLN	54.97	48.97	57.77	66.98	45.42	45.11
SLFN12L	5.01	4.51	6.71	4.23	5.43	8.46
TPBGL	16	23	29	28	20	8
ZNF865	986.99	956.89	1113.99	1024.85	1116.79	957.9
TMEM178B	106.03	128	132.02	107.03	117.18	110
MICA	626.39	594.18	574.43	671.18	660.97	675.16
TGFBR3L	84	64.04	83.36	68.16	76.66	68.03
NPIPB9	86.36	86.61	75.68	124	123.22	141.04
C13orf46	17	19	22	33	35	35
LOC100509620	25.55	28.22	31.8	37.33	30.06	35.19
SMC4	4290.24	4192.36	3927.55	3798.65	3703.16	3683.3
GJC1	979.27	948.25	978.6	914.65	886.07	949.4
ARPC4-TTLL3	73.1	85.28	73.91	72.44	70.75	74.78
MSANTD3-TMEFF1	34.5	43.65	50.75	53.64	38.34	68
RBM14-RBM4	41.63	99.89	151.95	199.89	156.46	183.52
CENPS-CORT	206.26	195.51	237.27	227.19	213.19	230.23
ATP5MF-PTCD1	478.71	496.55	451.38	338.46	432.28	383.03
RNF103-CHMP3	55.2	44.1	84.83	52.5	25.62	56.51
TMEM110-MUSTN1	85.43	91.22	64.91	75.84	67.59	97.45
C15orf38-AP3S2	157.53	371.15	390.6	277.09	205.94	374.42
NT5C1B-RDH14	4.95	2.92	5.51	4.56	0.56	8.41
PHOSPHO2-KLHL23	144.84	73.81	102.09	104.98	60.41	85.06
PMF1-BGLAP	63.36	78.99	86	52.86	68.77	63.67
TMEM56-RWDD3	8.85	4.16	7.27	8.57	15.85	19.11
FAM187A	44	36	42	37	24	23
POC1B-GALNT4	247.86	187.13	143.41	145.41	152.11	190.63
ARMCX5-GPRASP2	80.21	92.15	83.76	107.86	84.43	117.42
NEDD8-MDP1	68.14	50.85	92.33	65.76	65.53	58.58
RPL36A-HNRNPH2	1642.89	1682.53	1440.65	1657.51	1605.87	1606.86
ZNF816-ZNF321P	55.74	72.62	69.87	77.32	62.88	71.74
SYNJ2BP-COX16	30.12	13.3	29.66	5.56	15.97	24.03
CHURC1-FNTB	498.15	552.95	567.75	554.62	510.58	472.26
AP1M2	153	156	149	150	135	126
NDUFC2-KCTD14	12.72	10.71	36.43	22.69	38.73	23.59
COMMD3-BMI1	763.2	748.89	719.36	761.26	688.89	707.55
MINOS1-NBL1	1294.55	1151.83	1012.67	1038.09	1148.03	968.06
C8orf44-SGK3	49.38	30.49	46.25	27.12	42.21	56.3
ZHX1-C8orf76	111.52	123.81	112.85	103.24	121.79	110.84
PRORY	3.97	4.58	4.97	5.37	1.72	1.33
BIVM-ERCC5	462.53	414.21	437.68	726.25	618.11	584.53
RBAK-RBAKDN	8.09	9.58	3.44	6.78	9.46	11.1
TNFAIP8L2-SCNM1	62.84	241.07	111.18	155.69	57.39	78.31
URGCP-MRPS24	8.7	22.99	30.12	30.98	42.91	6.54
ISY1-RAB43	974.88	930.98	937.36	888.3	818.43	903.75
UBA2	3094.81	3217.02	2957.97	3102.87	3145.71	3223.36
SAE1	4321.17	4435.02	4199.59	4061.17	3953.89	3992.79
FARSB	1699	1733.84	1750.91	1662.79	1693.93	1664.9
ABCC5	650	634	621	864	897	829
ABCB6	1495	1485	1510	1676	1673	1721
DNM1L	3005.93	2932.52	2873.31	3056.02	3190.08	3321.41
CDH8	6	5	7	9	6	8
ABCC9	1699.67	1487.39	1387.91	1425.79	1596.65	1366.07
ABCF2	2888.61	2985.5	2842.76	2846.07	2890.52	2930.92
NR1H3	218	219	212.99	250	218	181
COX17	1193	1285	1175	1127	1020	1046
FAM47E-STBD1	28.3	29.15	23.37	27.39	53.86	41.61
TIMM23B	640	589.74	606.4	664	710.4	690.12
LOC100652777	16.59	20.89	24.17	22.58	29.88	34.72
KIAA2012	4.07	8.1	3.04	2	2.75	3.99
LOC100652901	120.95	120.06	131.75	152.9	171.19	215.64
CEP295NL	9	15	8	8	9	10
SCAMP2	1943	1896	1963	1853	1891	1727
SCAMP3	5606	5823	6142	5408	5627	5215
IL18BP	75.06	84.03	75.06	99.06	130.06	135.03
RWDD2B	262.57	277.15	282.94	294.88	288.41	324.37
MUC12	10	8	8	7	8	11
DPP3	1702	1703	1727	1686	1833	1805
SNUPN	489	504	534	403	432	386
HUWE1	5620	5817	5839	6228	6161	7030
PTPRU	95	105	114	154	141	164
TSSC4	971	1017	1023	865	888	840
ATP9A	831	848.01	800.03	1047.81	1068.65	1146
CDH10	2	4	4	22	20	26
PDCD7	1034.24	1085.42	1080.33	1034.85	1037.7	1089.02
GPC6	475.47	432.73	392.15	428.04	349.53	425.28
MYZAP	10.18	8.56	11	6.17	13	7.33
PQBP1	1907	1847	1939	1653	1732	1614
EDIL3	30	23	13	29	25	23
FSBP	18.06	37.57	115.32	26.37	45.64	52.6
TMEM265	148	150	146	143	132	122
COL4A3BP	1016.44	1047.46	1021.91	1265.47	1206.19	1297.62
MED14OS	10.4	15.46	16.59	21.51	16.81	32.74
PTGES3L	64.4	65.78	66.86	71.68	68.61	73.97
KCNK7	15	17	27	10	12	10
UST	240.11	202.33	217.56	226.53	208.13	228.47
ARPC5	3765	3725	3637	3668	3577	3576
ARPC4	4082.56	4063.37	4079.44	3570.74	3577.13	3529.17
ARPC3	4698	4708	4683	4756	4602	4446
ARPC1B	4050.1	4192.57	4500.16	3952.71	4042.02	3584.82
ACTR3	2758	2907	2777	2793	2676	2906
ACTR2	4922	4931	4583	5892	5520	6395
TSPAN5	105	105	112	152	110	133
TSPAN3	4160	4318	4155	4750	4522	4676
FAM106B	9.26	13.11	11.16	5.45	4.8	16.95
LOC100996379	2.09	8.22	4.96	9.77	2.01	5.48
CTXND1	121.05	92.45	94.16	129.1	152.85	162.12
LOC100996598	37.65	31.41	37.36	51.7	51.1	50.76
LOC100996709	74.58	126.79	103.64	99.3	95.56	126.96
NOTCH2NLC	537.27	548.42	502.28	356.6	345.13	356.29
SPDYE11	122.7	136.82	152.89	129.92	113.1	145.03
LOC100996747	7174.28	6724.71	7245.84	6029.61	6389.64	6081.69
NOTCH2NLB	206.96	234.19	238.42	139.95	151.09	170.46
LOC100996842	377.48	383.1	406.83	343.39	391.3	351.27
LOC100996911	8.84	10.4	4.35	10.53	4.26	10.53
C7orf55-LUC7L2	903.65	878.24	668.85	770.34	644.66	515.07
PYURF	573.55	626.54	561.96	608.37	580.27	587.39
ADAM8	53	44	45	54	54	62
CDH12	135.53	124.28	132	99.07	97.35	112.26
TSPAN2	14	16	15	19	20	10
NUBP2	1754.08	1739.02	1831.88	1600.05	1670.17	1434.97
TSFM	1014.07	1029.65	1008.75	940.96	838.13	878.95
TSPAN1	13	12	9	23	17	8
PPIF	6410.16	6502.12	6341.17	6498.12	6434.07	6436
NPIPA7	530.84	540.69	525.37	572.82	727.41	435.95
LOC101059949	14.56	8.7	8.4	55.69	47.06	72.94
NPIPA8	454.12	435.76	427.25	471.96	427.02	469.06
CTDSP2	1736.14	1702.86	1801.89	1680.97	1659.06	1696.58
LOC101060017	18.87	10.07	16.71	27.57	24.27	37.74
LOC101060022	928.93	885.52	871.24	1040.3	1044.3	987.9
LOC101060179	86	92	98	83	94	86
ZNF891	46.33	42.32	32.53	50.83	47.63	38.38
CT45A7	1303.62	1400.17	1332.85	1362.9	1453.34	1333.17
NBPF19	267.24	269.78	268.83	321.64	410.57	443.69
TBC1D3G	16.38	17.11	20.12	41.14	30.17	60.65
LOC101060341	361.16	372.68	347.18	449.54	557.92	522.62
TBC1D3L	108.66	85.85	113.73	139.55	119.71	121.5
TBC1D3D	21.07	66.09	33.28	27.77	38.36	21.9
NBPF26	349.51	249.92	245.36	358.98	261.15	361.3
ARPC2	5380.39	5184.28	5235.01	5144.98	5002.57	4840.64
RAD50	786	683	695	796	785	911
KIF20A	2362.53	2242.1	2235.69	926	937.83	850.24
PREB	2364.1	2356.23	2355.65	2175.63	2164.35	2210.86
HIPK3	495	548	455	653	655	808
FEM1B	1019	1000	995	1282	1288	1466
CDH13	1251	1207	1174	1159	1119	1122
ACTR1B	849.67	838.8	867.8	818.6	795.78	770.24
ACTR1A	3793.65	3802.5	3722.63	3510.67	3612	3534
ARL4C	426	411	417	515	487	559
ARL4A	270.05	295.84	261.35	287.22	284.54	321.66
RASGRP1	17	14	10	19	11	11
DNAL4	149	136	128	136	151	143
ZNF263	810.73	875.4	765.68	931.48	926.97	1003.35
LRPPRC	3214.71	3215	3066.05	3721.6	3511.04	3807.24
FRY	41	34	43	67	57	63
CDH15	2	2	3	6	4	7
PDIA6	7415.43	7636.41	7180.62	7265.03	7258.77	7469.4
TRAP1	4812.47	4710.67	4855.05	4340.85	4330.9	4382.48
OPTN	303.03	292.74	294.47	384.15	395.82	361.27
BCAP31	6498	6458	6507	6044	6144	5875
NAMPT	1726	1855	1724	2069	1942	2064
RBM12	2149.31	2199.85	2055.07	2260.18	2238.41	2339.41
YAF2	458.41	433.83	429.16	423.92	421.01	462.56
ARFRP1	721	751	703	803	813	718
TOB1	1006	1020	972	1286	1357	1323
MMP24OS	1544.47	1510.54	1615.67	1557.27	1679.85	1486.34
AKAP9	1063.58	1052.31	1024.28	1332.97	1295.41	1369.57
FAM13A	224.76	217	207	220	230	270
G3BP1	5797	5859	5495	5351	5193	5558
SUGP2	2001.5	2004.76	2094.63	2167.52	2249.05	2341.26
EBI3	12	16	18	43	39	29
ADGRG2	2	5	5	7	12	8
CDH17	1.18	6.06	2.27	5.05	5.33	6.98
MBNL2	1192	1211	1160	1339	1415	1470
ABI2	954.57	926.08	876.13	892.54	866.39	872.61
CEBPZ	2444.89	2624.26	2390.37	2892.71	2783.5	3144.7
PLXNC1	46.85	29.35	32.17	50.74	51.44	49.89
TRIM28	22083	22991	23042	20371	20419	19887
RASA4	101.19	68.81	125.3	110.96	131.64	96.58
AASS	599.05	579.77	549.07	754.5	734.91	753.01
ATP6AP2	1777	1896	1707	2235	2000	2079
CDH18	7.26	14.09	10.93	16.69	9.47	10.43
FARP1	1127	1052	1165	981	1006	1056
LPAR6	78.43	72.11	81.21	116.51	111.82	99.12
LPCAT3	1008.1	1020.51	1075.92	1116.15	1097.94	1200.79
WASF2	3252	3158	3250	3489	3650	3769
SLC25A13	1297	1331	1348	1299	1212	1243
SLC25A15	1411.44	1488.39	1395.22	1550.61	1603.36	1593.11
ZNF197	304.72	290.79	307.99	434.43	431.22	410.86
SERF2	4410.03	4529.88	4741.51	4066.99	3972.11	3832.36
CDK2	2215	2253	2243	2695	2646	2689
RCL1	1038	1115	989	1218	1124	1144
ZNF256	187	213	195	243	238.04	265.91
SORBS3	1276	1220	1377	1150	1205	1187
CNIH1	1511	1476	1381	1557	1477	1547
TENM1	54	42	56	43	52	62
RBM7	628.74	611.6	593.76	638.95	675.85	676.97
CDK3	116	103	121	158	107	135
RBM6	1165	1179	1169	1246	1231	1305
RBM5	1028	990	985	1267	1231	1205
LHFPL2	549	573	515	604	561	582
LHFPL6	191.69	177.67	186.14	221.66	194.62	216.14
TNK2	984	975	1107	1014	1038	941
ALYREF	3572	3822	4039	3041	3266	3305
CDK4	6785.4	6603.88	6439.03	5696.15	5729.55	5541.25
TXNDC9	1013	965	919	966	925	909
LOC101927345	275.84	296.29	272.96	482.22	479.61	513.78
LOC101927375	185.09	167.35	151.18	112.83	102.75	124.2
PANO1	70.12	76.83	81.19	101.21	89.29	79.24
LOC101927506	176.03	172.02	160.71	187.01	190.47	205.89
LOC101927509	8.04	4.04	6.02	4.09	3.03	3.06
LOC101927572	20.3	36.04	25.15	26.87	21.49	26.12
LOC101927844	5.35	12.22	9.89	5.88	9.05	9.01
LOC101928095	130.73	122.35	128.97	171.19	166.65	174.72
LOC101928120	26.78	31.76	40.93	48.81	32.83	34.16
LOC101928208	6.85	11.01	10.75	19.62	13.71	8.33
LOC101928212	21	14	14	20	21	22
LOC101928422	12.57	13.04	9.5	10.13	19.59	18.08
PIGBOS1	290.83	260.24	270.52	255.22	266.11	255.57
LOC101928589	281.72	251.31	306.87	196.85	158.39	121.22
LOC101928635	5.2	16.97	11.96	25.4	18.11	13
LOC101928764	28.24	28.95	25.92	42.99	50.68	39
LOC101928841	38.94	33.9	37.12	51.37	56.13	43.59
CCDC92B	42.37	35.53	62.57	53.33	51.65	53.44
CFAP97D2	2.98	2	1	2	2	3
LOC101929372	32.08	25.95	25.14	23.86	18.46	23.59
LOC101929400	12.3	18.76	16.29	20.15	25.63	27.33
TEX52	17	10	12	12	16	16
LOC101929773	3	3	2	1	2.01	6.62
LOC101929805	11.13	18.17	16.95	16.42	25.02	24.03
LOC101929895	44.85	36.85	31.91	61.72	55.61	62.81
LOC101929937	6.69	16.48	12.25	7.3	9.67	10.65
LOC101929959	633.73	623.16	595.11	696.59	685.12	635.27
RNF41	1270.88	1345.89	1299.71	1373.22	1358.62	1469.05
LOC101930047	7.59	7.14	1.98	21.34	9.77	10.1
LOC101930307	80.52	79.85	77.42	133.64	118.09	123.86
LOC101930434	5.11	8	8.08	9.19	2.24	9.13
TSHZ1	322	354	338	357	384	396
ALG3	2132	2165	2150	1949	2006	1864
PRMT3	918.13	967.48	970.83	987.27	915.4	958.09
PSME3	8256	8048	8361	8515	8346	8604
MPHOSPH9	546.28	560.04	544.15	553.2	532.72	586.04
MPHOSPH10	1312.75	1371.72	1282.78	1482.74	1380.93	1462.79
ADAM10	1907	1911	1814	2174	2039	2308
CDK5	1013	1077	1081	1011	994	989
MPHOSPH6	592	601	555	533	512	575
NME6	694.17	718.08	733.36	735.83	790.78	687.1
DHRS2	710.57	731.18	745.84	490.45	503.68	471.06
CALCRL	5	6	5	4	12	8
NUTF2	4740.79	4641.03	4716.91	4179.6	4231.59	3975.61
TRIM13	788.21	772.63	744.79	827.99	747.26	772.24
PATJ	113.92	121.89	113.5	119.95	148.07	134.65
USPL1	444	439	430	510	459	519
EIF1	13492	13596	13437	13029	12523	12578
CDK6	2110.67	2183.08	2025	2078	2083.64	2185.07
TOPORS	828	771	755	1042	945	1110
FLOT1	853	792	842	628	637	644
DDX39A	5674	5704	5805	4344	4361	4393
PSMD14	3298	3236	3048	3043	2821	2903
OLIG2	94	82	91	90	103	81
AK6	763.58	727.19	651.36	583.64	611.9	615.87
PRG4	1.98	4.19	4.11	3.07	3.07	3.07
CTDSPL	527	499	490	457	482	409
KLRG1	73.46	68.56	64.4	90.44	76.54	70.75
CDK7	1124	1130	1144	1083	1056	1071
GDF11	1180	1269	1308	1288	1285	1327
TRIB1	489	510	535	645	667	661
ZNF443	41.36	44.41	48.8	71.96	82.39	74.44
CD96	2125.09	2162.22	2079.47	1921.15	1862.66	2030.55
PLIN3	1826.15	1744.72	1740.77	1532.92	1467.89	1495.14
MFSD10	1442	1383	1597	1304	1275	1213
STX6	842	884	813	1163	1116	1121
C11orf98	2382.2	2237.75	2279.03	1742.65	1808.45	1833.1
COQ7	508.09	463.28	514.26	466.77	443.93	433.93
RCAN2	2	3	3	2	1	4
MSLN	31	24	28	26	34	20
LRRC23	146	138	138	142	118	122
LRRC17	7	7	13.73	7	4	8
HNRNPR	5875.08	6030.53	5502.78	5360.51	5525.81	5540
SLC35B1	1336	1361	1284	1236	1163	1182
DCAF7	2293.04	2258.03	2246.1	2145.18	2058.33	2264.87
AP3S2	1109.37	849.22	929.71	1207.25	1258.19	1054.39
CDK8	709	694	691	788	727	765
MRPS31	675	660.05	636	709.42	731.49	722.69
CALCOCO2	1614.65	1721.92	1580.32	1642.49	1595.37	1695.63
GPHN	370	386	373	319	326	304
RABEPK	720.04	772.37	753.41	655.91	715.94	629
TIMM17B	1407	1395	1451	1204	1233	1149
RIDA	364	399	362	368	387	408
POP7	1636	1638	1685	1461	1413	1408
CDK9	1456	1420	1535	1569	1596	1501
SRRM1	1951	1904	1813	2027	1973	2040
SPRY3	24	32	37	48	60	53
SPRY1	140	125	161	147	137	148
SPRY2	3300	3194	3123	3317	3366	3424
STAM2	440	380.67	344.85	461.01	460.17	488
CNKSR1	17	7	7	8	8	7
ABCC4	865.34	873.02	825.28	918.14	895.91	975.14
CDKN1A	4849	4783	4799	19365	19154	18868
DENND4A	545.66	627.15	563.22	672.21	705.38	705.63
SF3B4	7124	6951	7659	6393	6343	6249
CDK2AP2	1336	1327	1508	1102	1076	1017
IRX5	292.9	323.87	336.79	384.68	386.79	361.57
RAMP2	8	7	14	6	9	7
RAMP1	576	599	664	545	620	513
ZMPSTE24	2417.95	2410	2271.04	2659.04	2619	2846.17
CDKN1B	965.25	920.53	895.13	888.08	788.04	852.04
AKAP8	1498	1491	1452	1517.45	1513.02	1527
FSTL3	647	644	682	764	795	735
LOC102723360	132.68	100.6	71.19	344.08	216.24	93.24
LOC102723382	10.42	13.67	14.66	14.56	9.68	23.83
LOC102723407	1	4	1	4	7	6
FAM243B	2.64	8	2.64	4.5	7.92	2.64
LOC102723502	16.05	25.24	19.11	32.4	22.3	24.03
CSAG2	835.89	939.43	807.94	746.13	764.22	830.37
SMIM11B	293.51	248.42	246.93	241.47	257.09	291.35
SPDYE16	29.91	21.1	28.54	47.15	52.35	58.86
LOC102723623	10.4	5.26	13.22	14.58	14.02	16.27
CT45A10	512.97	500.09	489.3	437.69	539.31	442.7
CT45A9	199.51	266	131.96	176.75	147.45	195.81
LOC102723713	18.16	32.16	16.21	37.28	20.79	16.92
LOC102723722	3.22	4.42	2.3	10.23	2.08	3.2
LOC102723728	3715.67	3546.83	3673.95	3119.68	2829.86	2320.97
LOC102723750	17	8.05	22.38	23.25	20.32	25.3
TBC1D3E	79.95	117.09	96.72	141.64	138.36	113.68
LOC102723930	15.24	8.92	20.53	18.99	31.56	24.73
GATD3B	345.74	748.8	586.12	486.41	563.6	636.26
TP53TG3F	29.71	40.46	27.36	14.15	4.99	48.38
LOC102724159	335	437.49	382.19	546.83	573.37	441.83
LOC102724197	71.33	55.56	54.37	64.01	65.84	71.62
LOC102724200	45.46	59.05	44.76	74.3	61.53	35.57
LOC102724219	180.32	391.62	327.22	145.16	199.01	300.43
LOC102724250	393.68	444.85	413.87	641.11	557.34	540.5
LOC102724265	303	287	296	235	208	232
CH507-42P11.6	3	3	1	5.04	10.23	5.97
SIK1B	115	139	156	156	168	184
LOC102724474	5	16	8	17	16	26
LOC102724488	262.91	302.57	277.64	308.27	335.5	303.61
CBSL	227.67	281.04	220.61	223.31	171.59	205.18
U2AF1L5	97.23	160.89	273.09	64.74	138.24	97.36
LOC102724642	42.63	14.14	18.8	34.26	17.3	31.03
LOC102724646	2.46	1.21	3.6	1.19	3.64	1.91
LOC102724751	36.4	25	22.53	20.11	20.92	34.36
LOC102724770	70.49	58.91	59.54	89.09	93.03	80.68
LOC102724788	75.37	62.35	60.68	118.97	153.25	166.15
LOC102724813	258.91	275.97	241.85	313.89	329.35	333.05
LOC102724843	1217.12	1143.56	1040.44	1388.13	1253.68	1441.9
LOC102724951	213.43	218.04	133.59	103.59	228.72	246.17
LOC102724965	12.29	9.79	12.01	15.62	8.09	13.75
LOC102724985	816.06	819.22	860.82	1003.84	1078.72	917.77
LOC102724993	860.88	867.22	881.91	895.58	984.6	1024.11
LOC102725009	122	135.44	133.98	102.05	135.51	139.86
LOC102725180	55.9	57	60.01	61.01	77.98	72.19
STUB1	2004.35	1971.25	1968.91	1792.3	1939.59	1769.73
STAG1	1271	1238	1174	1233	1151	1175
NET1	902	967	932	1051	1048	1144
UBE4B	1894	1833	1867	2029	1969	2111
PRSS16	9	6	6	7	11	5
CDKN1C	123	112	123	79	92	75
SIGMAR1	6038	5982	6145	5644	5518	5585
TPTEP2-CSNK1E	231.02	196.29	97.55	131.97	141.2	105.18
BET1	341	386	337	379	365	378
CWC27	654.29	618.59	584.78	614.35	616.6	636.44
SAP18	3586.09	3656.61	3423.81	3586.68	3340.02	3469.11
SMNDC1	936	934	835	978	988	958
BCAS2	1252	1253	1198	1447	1369	1471
RGS19	865	920	875	879	864	740
EIF1B	1378	1363	1322	1373	1294	1328
CDKN2A	63.01	52.01	45.78	56	56.03	39.01
SPEG	145	142	156	150	162	160
SF3A1	4460.3	4302.53	4679.59	4237.9	4512.43	4567.93
TRAIP	354	370	381	369	333	310
DNAJA2	2101	2147	2059	2067	2114	2183
BCKDK	1899	1908	1874	1703	1785	1617
MAEA	1472	1474	1468	1561	1457	1648
APC2	32	32	39	33	32	41
PAK4	1741	1771	1916	1428	1463	1473
ADAR	4106.04	4061.28	4095.22	4765.15	4669.24	5066.29
KATNB1	1507	1461	1533	1546	1507	1498
SNAPC5	530.61	561.14	475.33	597.73	547.35	507.62
APBB3	218	234	234	341	333	323
ZNF267	247.22	255.83	202.67	329	285.84	305.49
CCNO	306	296	324	349	358	271
CDKN2C	1457	1415	1379	1022	1044	1067
VPS26C	678.97	732.9	712.06	753.29	785.32	741
TCIRG1	877.39	916.72	935.6	1180.7	1227.41	1124.77
RTN3	3173.07	3214.24	3093.72	3270.06	3221.96	2971
LANCL1	554.02	558.64	529	647.12	659.87	699.96
NMUR1	8.81	7.83	16.19	21.58	16.58	11.83
B3GALT5	6	7	7	9	11	12
TNIP1	1577.85	1566.7	1574.41	1736.39	1792.48	1787.7
LAMC3	27	12	23	21	20	28
CDKN2D	414	479	396	321	326	309
SMYD5	1217.4	1210.91	1212.29	1057.66	1073.48	1040.75
RRAGB	149.17	157.7	159.29	182.25	188.57	174.85
SIRPB1	296.21	300.13	320.33	365.92	337.38	389
AKR1A1	636	710	686	634	651	589
EMC8	1414	1451	1480	1295	1309	1244
RXYLT1	751.93	743	725	791	800	774.92
CDKN3	527	508	534	338	355	317
CNPY2	2283	2336.95	2246	2189.88	2175	2120.79
B3GNT3	2.15	2.52	1.02	3.77	1.73	3
TLR6	143.22	141.06	137.86	197.01	191.82	211.31
HOTS	41.04	43.38	42.21	37.52	45.73	32.83
MRVI1	4.34	3.01	5.5	3.07	3.87	8.93
PCGF3	1205.05	1269.58	1255.12	1336.94	1382.64	1336.32
TFG	3701	3660	3657	3408	3400	3327
PKDREJ	3	2	1	6	4	6
CCL26	1	4	2	5	2	5
TRDN	4	4	13	9	8	11
TRIM22	8	5	5	29	29	35
ABCA7	111	93	102	173	200	191
ABCA10	200	205	179	164	186	206
ABCA9	50.23	39.02	48.38	46.48	38.47	37.81
ABCA8	9.27	9.99	7	11.99	7.14	5
WARS2	381	374	364	375	320	355
CDO1	28	19	21	29	33	26
NPM3	842	904	857	821	787	714
HMG20B	5316	5199	5694	5159	5103	4787
HMG20A	681	643	636	766	804	731
KLF2	474	475	521	453	454	422
MICU1	835	834	842	786	764	799
CITED2	742	719	767	867	923	887
SEMA3A	179	213	169	197	173	171
TUBA1B	58737.01	57982.07	58742.66	54259.25	54645.77	53572.79
IRF9	154	165	132	139	152	113
CDR1	2	4	2	4	4	4
BPNT1	1345.44	1302.31	1291.98	1380.1	1326.85	1382.87
TUBB3	10771.88	10354.49	11217.57	10364.04	10799.19	10239.7
TUBB4A	167.21	174.55	202.44	196.35	208.99	225.33
TUBB4B	29539.07	29866.42	30587.26	23218	22899.65	22781.53
BTN3A3	112.73	122.5	116.16	130.11	130.51	136.74
BTN2A2	210.46	255.05	219.32	247.9	228.3	241.72
SYCP2	24.05	10.51	16.82	11.36	19.2	18.34
SCML2	339.14	332.76	365.32	433.7	433.16	486.84
CDR2	706	703	675	519	543	600
CEPT1	403.91	409.33	390.18	500	383.53	447.74
CORO2B	342	383	335	326	366	295
MYL12B	4658.96	4421.12	4450.35	4417.93	4224.24	4144.84
NOD1	219	247	259	273	261	248
ANAPC10	304.64	340.9	287.2	269.06	237.64	259.15
DLC1	285	253	272	257	273	311
ATP8A1	30	34	29	36	41	57
NDRG1	3434	3333	3411	3850	3758	3847
MYL9	141	121	151	146	156	142
RACK1	49860	50134	50720	47238	45170	44643
ADARB1	286.41	297.09	357.13	330.77	303.36	340.86
CDS1	157	130	139	178	175	154
PEMT	1156	1087	1167	1062	1010	946
PIAS3	1211.88	1175.25	1238.02	1202.03	1302.75	1195.58
ST3GAL6	147.23	218.56	150.26	211.81	162.35	198.48
NDC80	427	420	463	283	290	308
CPQ	12	5	5	8	8	8
WFDC2	11	9	10	7	9	8
CDSN	8	9	12	15	7	13
IFITM3	6769.7	6605.12	7001.44	6039.56	6097.8	5697.22
RAPGEF3	27	29	34.12	55.36	52.24	53
NSA2	3538.06	3573.63	3498.26	3431.77	3395.56	3303.31
YAP1	1738	1834	1701	2201	2170	2256
SPON2	1474	1441	1626	1605	1591	1547
SPON1	2	3	1	8	10	7
PRMT5	3137	3099	3168	3142	3061	3209
TESK2	128.46	128.7	131.57	130.74	134.37	151.1
CD2BP2	2529	2575	2455	2662	2605	2722
UBAC1	1465	1503	1469	1460	1412	1420
CDIPT	2598	2582	2682	2569	2548	2390
PGRMC2	895	908	829	867	817	837
ARIH2	2493.22	2585.12	2512.17	2620.12	2700.48	2688.56
TUBGCP3	1251	1293	1293	1181	1207	1248
SEC24B	593	659	624	811	794.08	902
CFDP1	391	379	344	373	360	314
TMEM147	1845	1882	1856	1717	1673	1639
RBM14	4708.97	4798.28	4919.09	4716.49	5039.03	4619.84
LYPLA1	2408	2427	2234	2530	2487	2671
CDC42EP2	676	737	732	588	654	580
EMG1	2250	2205	2098	1867	1815	1792
IFI30	1390	1460	1381	1475	1506	1470
C1D	759	707	670	692	650	619
TIMM17A	2441	2467	2313	2613	2394	2409
N4BP2L2	825.58	706.57	701.4	824.71	825.71	890.17
ZER1	1075	1034	1084	1123	1088	1113
MCRS1	2311	2318	2144	1852	1902	1887
LRRN2	15.31	15.92	16.48	17.3	27.68	12.07
FAM3C	2480	2549	2410	2681	2524	2650
ACAA2	622	621	553	568	605	618
PPIE	1304.55	1313.67	1336.19	1274.63	1243.54	1272.02
VAV3	16	13	15	17	11	17
TOMM40	6832.53	6997.6	7227.59	6146.63	6111.1	5858.69
TAB1	762	717	692	767	724	760
ECI2	754.7	760.94	747.98	779.87	785.92	683.93
HAX1	3998	4134	4087	3485	3433	3526
GPNMB	4519.89	4440.74	4624.39	5103.26	4877.14	5449.17
BAIAP2	1088.66	1052.83	1127.64	1114	1133.46	1108.33
MAD2L2	970	1073	1145	944	892	915
TACC3	3086	3105	3188	2130	2064	2098
MERTK	57.72	45.71	44.08	48.03	62.09	54.63
SLC30A9	1286	1299	1297	1481	1443	1629
PIBF1	341	334	324	296	310	287
PPIH	1707.37	1714.56	1783.95	1572.9	1469.91	1490.44
COG5	418.7	390.67	391.27	405.82	342.35	394.17
ZNHIT1	2108	2149	2206.01	2041.99	1956	1935.01
FST	5565	5595	5346	4065	4053	4101
TIMM44	1801	1849	1826	1659	1655	1645
CLGN	39	42	57	52	60	62
PFDN6	1165	1294	1186	1101	991	970
ZBTB18	312	304	255	353	303	385
HMGN4	692	778	668	758	702	821
TADA3	2144.35	1994.33	2160.75	1858.81	1840.38	1851.44
TRIM38	518.2	470.24	531.54	558.43	552.73	548.97
ATP5PD	1737	1837	1747	1772	1672	1661
UBE2E3	1324.9	1374.86	1356.05	1172.67	1198.07	1188.34
SLC25A17	669	687	598	779	762	692
SLC9A6	358	368	373	464	440	435
CEACAM5	19.98	36.68	22.34	34.76	23.72	18.04
EIF3M	8630.09	8538.15	8179.18	8162.34	7854.28	7943.64
HOXB13	245	224	261	283	290	309
NXF1	3011	2907	3021	3428	3413	3614
SEC23B	1811.53	1930.16	1810.48	2191.91	2181.2	2224.48
SEC23A	801	825	780	972	955	1043
C1orf61	62.35	72.8	64.02	72.43	66.31	69.98
CAP2	188	217	195	202	183	232
CAP1	8820	8574	8631	8660	8716	8853
CREB3	1057.68	1103.9	1011.36	1108.46	1044.29	1071.06
LRRC41	2579.27	2576.17	2654.44	2603.3	2718.55	2522.91
VTI1B	971.44	983.86	944.07	865.18	884.55	883.42
LINC02210-CRHR1	26.51	26.36	25.48	41.52	23.3	32.56
CRTAP	7083.5	6971.15	7016.2	7425.32	7266.25	7186.54
SYNCRIP	5623	5618	5489	5110	5268	5355
VAT1	4000	4237	4226	4150	4136	4021
STK25	1382.72	1328.76	1311	1329.22	1278.4	1329.8
ENOX2	399.41	416.99	388.09	435	361.06	436.02
UNC13B	418	435	416	516.01	572.72	545.06
CARM1	3908.32	3739.64	4001.14	3437.19	3480.75	3492.1
NCOA2	326	364	318	488	470	556
ADARB2	11.02	4.3	3.93	4.06	3.33	5.82
CEBPA	90	89	108.99	132	124	109.99
SEMA6C	122	95	94	145	143	117
SEMA6B	306	334	317	251	274	261
SEMA4F	270.3	250.96	239.97	268.65	265.31	261.74
SEMA4D	741.12	723.94	722.43	648.2	677.89	637.57
SEMA4B	461	420	441	428	421	417
CEBPB	1780.81	1859.83	1939.63	1850	1950.72	1770.88
SEMA3C	500	490	445	695	645	807
APPBP2	680.35	642.42	592.9	773.07	745.39	801.78
MYBBP1A	4321.94	4375.07	4554.98	4449.64	4558.04	4540.64
FBLN5	48	45	50	57	49	47
FBXW10	24.1	19.36	23.12	22.51	13.03	16.56
CIB2	54	59	51	52	41	47
CIB1	1257	1239	1247	1169	1155	1110
CEBPD	253.19	225.17	265.38	199	192.28	167.14
ZNF211	202	203	204	288	264	245
DDX17	3349	3262	3200	3237	3100	3141
DEAF1	568.01	546.58	570.35	598.05	610.91	556.75
CHERP	4597.26	4519	4861.94	5119.18	5011.96	5032.83
KAT5	1038.27	970.78	1046.81	885.9	880.49	845.18
HYOU1	6609	6515	6676	6590	6690	6893
IPO8	1082	1044	1073	1054.3	1096	1108.3
IPO7	4731	4693	4287	5309	5186	5658
NOP56	5787	5508	5737	5406	5551	5473
NEBL	23	19	17	28	28.94	22
PITRM1	2004	1941	2063	2214	2149	2337
ATG7	455.53	431.15	435.12	359.14	385.73	413.26
SSSCA1	1497	1421	1424	1276	1289	1265
RNASEH2A	1706	1763	1705	1621	1488	1524
P3H3	563	579	594	533	594	529
LOC105369189	95.18	88.36	84.56	100.45	82.54	119.83
LOC105369205	845.3	844.35	893.84	646.33	578.78	577.66
LOC105369246	1	5	3	4	4	3
LOC105369669	2	4	2	4	4	4.19
LOC105370399	23.84	23.42	38.95	24.55	28.75	28.2
LOC105370579	37.14	37.86	38.01	36.3	30.77	34.41
LOC105370641	10	7	6	3	4	11
LOC105370705	4.14	1.04	7.47	4	3	1
LOC105370733	5.44	3.01	4.03	6.62	7.1	4.67
LOC105370849	69.06	70.87	69.06	187.77	183.37	194.5
LOC105371063	32.8	38.92	33.21	33.84	32.59	27.17
PPIAL4H	6.95	1.29	3.25	1.21	2.58	2.32
LOC105371419	6.31	11.27	8.66	11.13	16.96	13.93
LOC105371448	71.66	36.46	27.32	25.27	24.01	29.11
LOC105371727	7.12	6.8	6.99	14	7.2	9.27
LOC105371921	19.35	19.16	20.91	22.37	27.05	24.11
LOC105371930	13	13	11	17	17	17
LOC105371932	6.19	16.62	5.18	9.09	16.5	12.32
LOC105371933	3	4	4	2	5	5
LOC105371944	3	8	2	3	3	4
LOC105372109	15.25	14.84	8.39	14.47	16.85	10.51
LOC105372269	47.65	58.62	44.1	70.29	71.57	76.57
LOC105372319	15.82	15.51	18.09	9.99	16.49	28.1
LOC105372478	3.31	4	6.97	6.63	12.29	3.24
LOC105372704	8	2	7	11	14.01	7
LOC105372714	8	9	4	3	2	2
LOC105372798	21.9	31.48	26.15	32.24	34.85	37.55
LOC105372824	28	31	26	38	41	35
LINC01638	17.2	24.11	14.23	9.73	17.27	8.31
LOC105373091	3	1	5	4	2	2
LOC105373102	9	17.98	21	24.14	19.28	24
LOC105373242	4	4	3	9	4	2
LOC105373244	9.5	12	11.68	9	8.41	8
LOC105373750	1	3	3	2	2	5
LOC105373780	2	1.01	1.03	1.03	2.2	1.04
LOC105374013	19.52	9.98	13.19	36.9	43.07	41.95
LOC105374089	10	9	9	9	8	7.84
LOC105374103	6.17	4.43	7.6	13.01	6.95	8.62
LOC105374301	213.2	230.75	232.61	248.46	279.04	293.96
LOC105374811	5.01	3	8	11.69	6	3
UPK3B	52.14	46.25	52.96	59.36	65.52	50.58
LOC105375816	3.64	5.32	7.72	5.21	4.84	1.94
LOC105375817	7.43	5.38	2.08	6.09	1.82	2.22
LOC105375975	14.46	11.56	12.82	15.08	9.62	10.91
LOC105376204	17.45	10.42	18.28	24.79	16.93	24.37
LOC105376335	7.63	7.84	4.45	4.36	9.45	1.85
LOC105376341	2	4	2	1	2	1
LOC105376525	8	8	12	9	19	17
LOC105376526	15.89	16.07	14.03	14.24	11.93	10.13
LOC105376678	4	4	6	5	2	4
LOC105376684	41.96	38.61	41.89	45.45	53.46	59.45
LOC105376722	9.85	9.83	6	17.74	20.52	13.06
LOC105377310	64.35	42.66	61.91	72.18	51.19	52.94
LOC105377746	3	2	3.09	7.25	5	4.12
LOC105377805	27	36	53	51	49	72
LOC105378189	4	4.01	1.41	6	5.97	3.02
LOC105378260	14.34	17.54	11.9	21.2	11.49	35.9
LOC105378862	14.21	14.5	12.28	10.95	13.64	16.8
LOC105378949	14.01	22	16.01	17	31.03	21.01
LOC105379177	93.46	73.56	68.75	67.52	52.13	73.06
LOC105379282	15	16	17	46	43	58
LOC105379356	2	0.99	2.98	4.02	3.29	2.33
LOC105379417	52.31	52.14	33.7	59.11	51.38	62.54
LOC105379473	1.25	1.2	2.07	2.11	3.37	4.29
LOC105379474	1.25	1.2	2.07	2.11	3.37	4.29
LOC105379545	1.25	1.2	2.07	2.11	3.37	4.29
LOC105379547	37.17	36.38	34.26	43.65	44.28	41.56
LOC105379554	187.64	187.93	200.09	161.87	157.3	159.75
LOC105379561	16.48	33.64	26.47	28.03	27.9	25.99
LOC105379752	7	8.52	8.02	13.06	8.59	14.39
GLRX3	3843.04	3822.21	3586.6	3620.69	3404.66	3315.91
CEBPG	587	582	571	665	660	677
DCTN2	2329.59	2493.95	2309.63	2472.73	2351.57	2314.27
ANP32B	8286	8461	8587	7247	7290	7801
LAMTOR5	1776	1844	1843	1696	1629	1694
PROCR	950.36	922.46	903.35	1104.66	1010.63	1032.19
TM9SF1	960	984	1019	943	963	969
PRDX4	2361	2429	2210	2259	2173	1996
ARL6IP5	1423	1246	1273	1314	1294	1351
ARPC1A	3590	3671	3668	3489	3502	3343
HTATIP2	880	882	888	900	854	920
AGPAT1	2698.21	2795.62	2763.44	2375.47	2575.42	2453.21
AGPAT2	1626	1579	1726	1405	1574	1439
RPP30	1273.36	1290.73	1305.27	1285.34	1186.06	1176.71
RPP38	480.57	467.07	381.37	441.18	410.25	420.95
SPTLC1	1507.91	1427.98	1370.71	1565.74	1555.43	1621.36
SLC35A1	320	361	323	359	386	355
CEL	8	11	13	21	25	26
SLC19A2	533	537	479	639	582	667
IFI44	136	147	149	174	175	192
ARFGEF2	1362	1287	1274	1813	1706	2046
ARFGEF1	663.13	612.98	659.88	844.35	798.72	857.28
RABAC1	849	888	903	859	748	689
SLU7	1937.09	1875.29	1870.92	2211.44	2295.21	2384.82
SIVA1	768	829	866	701	622	649
MRPL28	2520	2537	2546	2228	2255	2019
CCT7	12535	12350	12273	11919	11744	11723
CCT4	8296	8345	7964	7693	7534	7435
CCT2	9535	9798	9553	9408	9052	9141
NPC2	1387	1435	1325	1301	1266	1254
TACC2	976.05	1049.3	1083.33	925.38	949.24	986.84
CENPA	548	575	517	276	270	239
SORBS1	373.41	411.59	363.91	573.14	537.9	593.97
IFITM2	369.82	362.67	384.97	366	394.16	312.87
POMT1	640.2	631.3	651.87	724.65	710.7	708.14
TXNRD2	815.83	857.31	809.14	799.08	800.99	755.36
MTHFS	357	379	405.22	346.35	350.44	339
DRAP1	5856	6135	6586	5294	5380	5131
CENPB	4821	4761	5108	3996	4032	3967
SCGN	6	5	4	4	4	2
DNPH1	700	719	749	718	705	700
SMC2	1533.06	1582.66	1470.34	1705.3	1765.34	1839.97
PRPF8	10849	10586	10771	11170	11133	12133
ERN2	22.2	14.16	15.16	21.52	18.04	24.66
TRAPPC2B	261.14	258.38	237.27	263.22	230.71	255.12
AHSA1	4237	4368	4208	3759	3710	3578
SLCO1B1	2	4	3	3	4	2
CENPC	254.42	242.98	235.16	280.25	294.4	328.1
USP16	961	985	882	982	938	974
CDC42EP3	2181	2163	2221	2282	2340	2427
SH2B2	104	111	133	106	129	85
PAIP1	2078	2144	1973	2062	2035	2121
PAICS	9516.62	9590.49	9167.51	9015.08	9165.29	8828.59
TBL3	1017	1105	1173	1016	1038	986
MXD4	696	694	709	760	797	667
P3H4	1212.66	1240.15	1337.62	1240.83	1252.24	1225.94
ST6GALNAC2	8	7	5	12	12	10
PDLIM5	927.4	889.79	969.61	890.32	860.75	886.99
TRIM3	376	377	419	478	479	483
ERLIN1	1166	1069	1179	1324	1230	1229
HEXIM1	3916	3809	3919	4834	4900	4841
SPAG5	2007	2040	2035	1585	1520	1620
RBCK1	2203	2163	2309	2293	2265	2115
STAMBP	1123	1136	1154	1294	1206	1154
TGOLN2	3475.47	3522.5	3347.99	4255.53	4134.51	4470.1
CENPE	797	771	756	446	431	491
ARID3B	120	119	108	173	167	141
POLR3F	587	542	563	659	632	711
POLR3G	1194.72	1207.2	1227	1339.98	1299	1461
POLR3C	1795.18	1778.04	1753.16	1830.34	1864.9	1856.61
IVNS1ABP	1046.15	1160.78	1000.48	1231.1	1183.51	1293.29
TRIM16	2486.21	2363.58	2280.36	1895.69	1836.58	1880.63
MYL12A	2339.04	2374.88	2286.65	2348.07	2215.76	2140.16
TXNIP	239	241	271	326	372	350
TAF6L	741	728	758	619	698	596
CENPF	3574	3498	3434	2316	2307	2587
PDPN	4	3.68	5.43	3.12	7.8	2.75
ATP5MG	3766.68	3923.77	3757.07	3424.82	3371.71	3304.42
RASL10A	54.02	76.74	66.05	102.06	99.25	77.85
GAS2L1	807	755	811	670	641	608
RAD51AP1	615	588	481	659	613	646
RGS14	129	112	141	130	112	120
EXOC5	814	842	781	1092	998.35	1194
NPRL2	669.56	644.85	705.97	696.68	676.27	636.23
IGF2BP1	2270	2201	2260	2126	2158	2234
IGF2BP3	3638	3649	3419	2958	2959	3263
IGF2BP2	1718	1778	1753	1644	1587	1571
CAMKK2	655.92	700.8	714.44	840.54	755.26	856.12
PRELID3A	115	97	120	115	107	114
MTX2	487.12	454.6	445.52	456.84	386.94	440.52
YKT6	4167	4234	4280	4297	4335	4237
PMVK	763	742	738	681	655	653
DMRT2	530	527.95	489	469	507	440
KHDRBS3	340	341	370	246	251	263
KHDRBS1	5299	5457	5075	5136	5317	5304
CELF1	2266.18	2342.35	2351.31	2676.44	2591.48	2841.37
CELF2	56.4	55	50.63	51.55	61.14	57.99
CXCR6	3	2	4	5	6	8
CTCF	1633	1654	1588	1651	1642	1724
C6orf10	10	8	10	6	5	6
CD226	2	2	1	4	6	8
FARS2	181	184	167	147	126	125
CGRRF1	131	121	126	168	154.07	148
CGREF1	252.81	257.35	267.68	242.62	260.43	226.77
RRAGA	2591.94	2633.93	2580.93	2697.95	2735.89	2580.9
PRH1-TAS2R14	34.16	23.86	29.08	22.62	22.15	15.46
DCTN6	727	760	735	682	645	732
GNA13	1310	1344	1210	1450	1482	1569
TNFSF13B	45.36	28.56	24.12	30.49	24.53	42
CSPG5	34	32	30	28	47	28
AVIL	7.93	12.04	12.06	10.04	7.23	16.45
B3GNT2	373	409	388	443	451	453
GNB5	517.94	570.34	504.41	540.72	549.79	536.06
EBP	1990	1944	1953	1767	1738	1745
BUB1B-PAK6	83.95	108.08	113	79.56	109.98	87.38
DLL3	181	169	174	188	191	183
CLDN16	9.55	11.64	15.09	10.55	17.19	15.33
PNMA2	65.78	51.85	47.61	69.93	75.13	60.25
CETN2	620	637	588	573	538	530
FUT9	22.46	9.64	12.78	26.81	35.1	27.08
GMEB1	288.39	264	274.84	293.54	279.68	320.83
RRH	3	1	1	4	3	5
CCT6B	14	16	14	22	27	26
CCT8	5600.91	5920	5405.32	6063.59	5625.62	5823.21
CNPY3	830	801	717.73	643.59	665	619
CORIN	6.23	8.54	13.29	9.54	10.69	6.74
ADCY1	109.58	82.15	106.28	101.01	94.97	120.05
CETN3	358	391	342	299	296	307
FAM189B	2933	2924	3172	2867	2899	2707
USP39	1833	1826	1753	1811	1660.19	1730
POLD3	856	764	782	892	859	870
CERS1	359.09	359.16	376.88	361.87	359.08	345.19
AP4B1	771	778	774	829	834	842
CFL1	52384.2	52874.88	54176.44	47164.33	47238.42	45396.61
POLQ	313	313	311	422	410	476
SLC12A7	286	335	320	436	432	420
OGA	1610.54	1697.92	1634.2	2136.97	1997.01	2134.08
NFAT5	1077.22	980.82	1006.72	1278.22	1235.89	1425.17
NUDC	7341.59	7239.86	7445.96	6615.31	6612.41	6645.49
PTGES3	12146.61	12509.7	11769.37	11563.05	11108.6	10617.42
BOLA2-SMG1P6	973.26	976.28	916.58	894.28	830.22	884.66
CFL2	878	867	885	966	922	976
YME1L1	3152.47	3143.63	3020.93	3501.59	3288.36	3555.68
SETDB2-PHF11	49.74	70.31	24.73	93.73	111.96	150.68
TCFL5	606.42	612.75	628	567.61	599.76	618.17
PLK4	471	502	462	458	439	440
STAG3	80.19	109.21	119.71	96.56	95.69	104.76
STAG2	1100	1136	1054	1334	1220	1309
SIX2	14	6	9	9	8	6
RFPL3	2.12	3.63	11.12	4.45	5.17	5.95
RFPL2	6.28	2.43	1.86	6.54	9.27	3.25
RBBP9	719.79	665.69	649.76	848.99	789.81	897.17
RAI1	1840.52	1791.27	1920.38	1721.41	1863.91	1862.5
PHTF1	802	822	779	990	1013	1006
MAP3K2	625	585	568	732	667	725
MASP2	8.01	8	6.01	8.01	9.01	10.03
KIF1C	2638.14	2495.55	2665.69	2705.95	2825.69	2899.31
CTSC	6035.23	6035.38	5980.42	5804.15	5491.66	5828.08
GRAP	2	1.01	3	5.1	1.02	2
CAPN9	15.28	10.13	10.55	10.02	3.7	2.07
GIPC1	5391	5143	5623	4566	4676	4460
TRAF3IP2	682.78	638.77	643.81	685.56	720.08	683.16
PLAC1	16	4	13	12	7	8
NUP50	1798.46	1833.22	1737.75	1898.65	1918.75	2105.17
NES	1646	1712	1624	1687	1689	1697
KDM5B	2172.88	2183.77	2212.4	2574.21	2360.62	2514.34
TOB2	1032	1059	1046	1196	1198	1200
HBS1L	822.48	893.92	813.81	894.94	911.15	945.12
AHCYL1	2633	2652	2579	3069	2981	3073
PLK2	1205	1279	1224	3407	3295	3373
ZMYND11	779	731	742	831	830	957
SRSF10	3054.7	3006.93	2800.14	3413.52	3352.81	3613.83
ZBTB6	355	371	340	524	518	578
POP4	1236	1305	1308	1306	1223	1258
ARPP19	3854.33	3893.15	3763.44	4220.28	4075.15	4201.87
ARPP21	216.2	197.54	205.33	211.96	210.14	228.45
ZNF234	396.63	367.79	372.7	484.25	478.52	555.64
ZNF266	540.24	536.25	522.73	682.49	681.87	710.72
ZNF274	511	444	482	534	536	508
NEK6	849	866	854	788	796	783
WDR4	379	433	420	400	398	428
NCKAP1	2059	2233	2120	2431	2385	2498
IQGAP2	59	47	56	66	67	77
VAMP5	380	421	485	416	433	405
ZNF273	173.62	179.03	186.9	201.79	209.59	202.31
ZNF460	20	16	18.15	30	26	24
ZNF268	321	331	296	481	425	510
MTHFD2	3630	3837	3666	4197	4063	4229
LOC107983990	3	4	4	7	2	12
UPK3BL2	355.39	304.31	328.85	390.74	480.35	407.15
LOC107983998	54	52	59.52	105	89	104
LOC107984014	14.67	4.69	11.66	15.9	15.93	18.05
LOC107984025	1.01	2.21	2.78	7.86	3.91	6.02
LOC107984026	237.84	167.76	195.15	365.57	349.55	274.22
LOC107984104	2	1	1	1	6.96	2
LOC107984115	28.3	20.32	28.96	35.77	40.51	36.73
LOC107984126	13.11	15.22	18.19	6.93	22.44	10.99
LOC107984138	50.8	61.65	72.08	115.46	100.23	140.28
LOC107984139	3.62	5	7	3	3	2.35
LOC107984153	23.83	12.5	37.59	17.6	33.88	45.44
LOC107984156	46.45	61.06	69.32	47.28	59.77	53.81
LOC107984159	7.91	6.38	18.24	6.63	12.63	7.5
LOC107984203	99.37	106.64	90.45	206.26	207.21	210.93
LOC107984264	3	4	4	6	1	7
LOC107984314	29.44	35.16	50.37	40.66	39.33	37.7
LOC107984351	38.06	18.19	27.42	23.69	29.29	29
LOC107984449	303.24	298.87	318.71	422.06	385.36	454.64
LOC107984512	30	25	35	34	43	37
LOC107984562	35.14	30.22	32.03	30.77	36.65	44.36
LOC107984590	30	46	47	92	90	98
LOC107984638	16.3	14.04	11.13	14.8	35.62	33.51
LOC107984745	84.63	66.31	88.67	93.07	79.7	104.45
LOC107984751	27.25	38.28	31.06	22.69	37.61	36.64
LOC107984814	6	5.76	4.89	8	11.01	6
LOC107984817	25.73	14.41	23	17.84	22.33	7.77
LOC107984832	11	9	7	8	8	20
LOC107984841	195.45	226	225.74	374.79	335.56	384.92
LOC107984859	2	9	6	11	7	9
LOC107984862	36	23.01	30.9	26.78	34.82	31.38
LOC107984876	31.91	17.16	20.36	29.71	23.47	25.52
LOC107984974	183.52	193.11	201.82	168.73	164.91	172
LOC107985021	4	1	6.88	4	3	6
LOC107985082	78.5	49.68	64.47	107.02	82.92	93.03
LOC107985103	2	2	5	3	7	3
LOC107985115	12.05	11.96	15.73	16.93	9.93	12.82
LOC107985320	38.04	27.93	31.5	31.64	39.03	44.91
LOC107985381	8.1	10.05	12.06	7.08	14.16	6.19
LOC107985388	31.9	33.16	27.27	44.29	33.33	39.05
LOC107985410	6	6	5	9	2	6
LOC107985416	9	8	8	10.5	6	9
LOC107985433	21	19	15	23	20	17
LOC107985476	111	126	84	132	125	128
LOC107985524	24.3	22.18	25.41	19.74	17.23	23.29
LOC107985532	26	28	32	32	36	47
LOC107985556	5	2	4	5	6	7
LOC107985657	1.21	2	1	2	3.21	2
LOC107985678	1	2.56	1	4.13	5.84	3.04
LOC107985687	5	7	8	11	9	15
LOC107985692	7.06	8.04	2.01	9.99	4.14	5.05
LOC107985729	2	6	3	9	5.56	7
LOC107985734	6.87	4.37	6.86	6.48	9.71	7.54
LOC107985798	7.54	16.93	8.81	10.2	12.44	9.5
LOC107986004	5.05	5.1	9	3.01	6.12	7
LOC107986084	74.87	76.11	79.95	61	73.89	60
LOC107986113	21.48	30.02	27.81	89.93	68.93	95.16
LOC107986175	2.07	2.98	1	8.3	8.28	7.31
LOC107986211	126.47	114.04	129.07	136.88	129.39	131.53
LOC107986215	2.46	2.09	2.69	5.12	3.36	3.19
LOC107986244	1.21	7.09	4.14	1.1	1.06	2.57
LOC107986255	3.35	2.24	10.52	6.15	6.98	9.36
LOC107986351	78.5	96.74	111.16	95.91	66.96	92.22
LOC107986352	39.94	26.97	45.83	49.54	45.71	29.92
LOC107986531	6.14	3.07	2.05	8.38	5.26	15.28
LOC107986596	12	18	14	25	20.44	19
LOC107986677	19.93	16.41	21.56	23.09	21.95	27.81
LOC107986752	1	5	2	3	4	1
LOC107986762	15.93	24.46	17.25	18.27	19.11	14.54
LOC107986791	5.9	5.7	6.86	12.88	3.72	6.93
LOC107986800	187.47	187.12	193.79	292.49	274.33	317.43
LOC107986908	5.99	3.17	4.97	6	8	5.01
LOC107986910	21.47	23.69	13.29	34.13	15.12	35.79
LOC107987004	37.34	17.46	45.22	17.19	45.86	23.92
LOC107987067	22.47	26.74	32.77	37.93	30.19	38.75
LOC107987096	25	20	12	25.99	25.41	22.27
LOC107987098	10	11	7	7	11	10
LOC107987158	17.08	22.07	13.93	23.64	26.58	20.57
LOC107987175	7.23	10.99	2.56	14.41	18.49	3.92
LOC107987211	1.68	9.86	7.09	15.28	10.44	14.65
LOC107987237	4.54	8	7	9	10	9
LOC107987243	2.99	2.04	1	4.08	2	5.99
LOC107987254	49.28	50.22	41.72	67.04	43.3	46.84
LOC107987276	25.61	25.31	44.44	36.4	29.51	22.43
LOC107987290	15.3	14.13	16.31	32.35	11.33	34.67
LOC107987345	17.08	19.87	10.17	14.04	7.97	11.16
LOC107987363	28.71	22	22.1	26.7	40.92	23.05
LOC107987364	49.82	42.88	47.43	60.32	66.58	51.73
LOC107987372	25.28	27	35.9	56.3	52.09	50.97
LOC107987377	3	1	4	4	4	3
LOC107987386	1.25	1.09	9.12	1.55	2.43	1.5
LOC107987388	10.6	12.69	16.93	19.43	8.56	8.64
LOC107987397	646.87	642.56	656.17	776.52	704.07	775.88
LOC107987423	5	6	6	6	7	5
LOC107987433	60.53	82.66	57.39	54.57	84.14	77.4
LOC107987457	105.92	130.4	88.64	96.48	73.01	89.39
LOC107987464	44.63	43.36	41.06	36.55	42.23	80.91
LOC107987477	19.59	10.59	20.66	28.92	16.43	5.81
RPP40	366	358	356	421	316	339
ADCY2	5.33	8.09	8.38	10.96	4.76	6.02
SEC24A	1317.12	1312.02	1227.59	1635.09	1579	1703
SDCCAG8	911.94	763.53	888.81	811.78	799.25	749.21
ENTR1	2590	2559	2618	2633	2494	2562
HSPH1	6639.89	6729	6226.79	7583.95	7674.59	8164.57
STARD10	129	123	142	134	135	115
CGA	6.79	4	12.93	10.53	10.15	4.69
WASF3	465	503	451	546	513	627
NOXA1	19.52	21.75	19.63	26.73	20.69	25.87
UTP14A	2931.69	2796.99	2816.75	3009.66	2958.84	3024.46
CPLX1	13	12	14	12	15	21
FRS3	101.68	110.86	96.7	100.25	135.36	115.09
FRS2	513	469	497	732	736	759
NEU3	63	69	63	140	148	153
FAXDC2	129.77	161.86	138.11	190.38	214.32	169.41
FAM114A2	376	381	328	398	418	415
ZNF275	440	436	430	554	530	613
FTCD	34.92	36.46	34.55	46.71	51.42	46.83
PPP1R17	3	2	1.73	1	3	1.96
TUBGCP2	2149.58	2121.31	2251.18	1987.52	2088.7	2082.88
CLPX	1266.66	1282.76	1130.83	1385.83	1392.73	1375.87
PDE10A	119.6	115.22	123.02	145.78	122.39	165.53
SRCAP	3989	4152	4286	4369	4458	4967
PPP1R13L	79	64	94	70	95	89
CD3EAP	702.97	589.4	663.41	612	614.24	617.94
CCL27	1	1	2	2	2	1
HPSE	144.32	131.84	148.44	167.69	140.29	155.72
RUVBL2	5977	6189	6175	5388	5228	5231
PGRMC1	1676	1729	1668	1919	1924	1965
LILRB1	28.04	25.94	26.66	23.95	27.29	23.78
SLC26A1	54.84	37.07	50.91	64.47	56.48	68.43
SLC22A7	4.81	4	10.05	4.54	4.07	9.22
ARID5A	110	93	120	87	94	86
TSPAN9	319	330	348.82	343	354	321
USP20	540	497	558	692	653	684
USP19	2794	2861	2988.17	3217	3235.06	3300.01
HCST	6	9	5	10	7	6
ME3	176	172	173	124	173	161
NMU	44	58	53	45	47	40
FGL2	1.97	4.73	7.03	13.32	4.42	5.99
CFHR3	6.34	2.53	4	16.88	18.92	4.58
CEACAM8	16.01	24.09	12.65	9.88	10.73	18.35
C1QL1	85	85	102	78	74	59
MRPS30	1757	1771	1819	1710	1689	1625
WDR3	2471.24	2488.06	2397.08	3103.04	2962.87	3109.35
NPFFR2	40.17	51.75	52.7	74.51	80.27	74.28
GPR83	18.36	11.69	12.37	11.15	10.03	5.67
RAB10	2904	2835	2635	2727	2677	2754
PPARGC1A	6.27	6.22	4.94	12.06	4.97	12.01
MALT1	747.83	825.67	774.05	774.23	759.22	738.87
MMP24	34.34	28.81	40.59	29.89	39.57	36.33
OCLM	2	3	2	5	6	3
YIF1A	1481	1393	1449	1361	1423	1292
CPSF4	943.92	912.58	902.89	921.71	954.18	915.03
JTB	3039.42	2969.34	2896.07	2764.1	2639.53	2504.19
ADCY3	1338.51	1343.02	1427.96	1460.79	1480.03	1583.9
RUNDC3A	29.26	35.34	19	38.18	33.48	31.41
DHRS4	261.79	303.31	261.51	319.52	302.83	284.09
BRD8	1014	1037	972	1095	1109	1092
MTMR11	108	131.03	96	115.27	131.11	98.17
BLCAP	1216.82	1153.69	1152	1562	1548.15	1498.2
MAN1A2	1203.82	1174.28	1176.02	1417.38	1402.97	1501.57
TRAFD1	998	932	920	1068	1110	1064
TXNL4A	1281	1336	1339	1219	1210	1156
PNPLA6	1614	1676	1709	1679	1713	1730
SUGT1	1416.36	1448.81	1415.06	1528.25	1469.48	1294.97
UTS2	4	4	2	4	3	3
GADD45G	11	8	9	12	6	4
PAPOLA	3153.94	3081.86	3038.7	3035.29	2958.01	3225.9
TCERG1	1969	1907	1912	2166	2144	2289
MAGED2	958.94	930	953.98	983	926	910.87
EHMT2	1373.06	1333.01	1369.36	1202.72	1174.06	1232
COPS8	1471	1444	1405	1478	1424	1508
RNPS1	5880	6051	6085	5203	5537	5326
FASTK	1265	1266	1173	1280	1346	1134
SUB1	3711	3826	3472	3377	3432	3471
SMPDL3A	104	132	129	152	149	141
DBF4	1274.09	1298.92	1196.8	1143.75	1094.99	1100.2
SPIN1	794	789	792	970	972	958
RALBP1	1365	1356	1366	1306	1322	1407
SRSF8	729.78	774.61	748.64	1410.22	1455.67	1443.75
APOBEC2	7	10	8	6	5	5
MORF4L1	6937	6828	6781	6525	6298	6262
PRDX3	5081	5119	4778	4976	4515	4716
GPR75	42.98	38.5	38.43	67.96	64.93	84.87
EHD1	2892.9	2861.01	2886.19	2634.47	2622.06	2648.53
AFG3L2	1678.4	1705.43	1662.14	1861.86	1850.74	2019.14
POP1	1054	1058	1069	1208	1205	1301
MSL3	964.17	986	890.66	921.92	961.21	854.41
C11orf58	2371.57	2404.99	2226.62	2339.37	2137.79	2452.63
KDELR1	3817	3722	3905	3439	3544	3214
SF3A3	4370.38	4497.91	4256.87	4533.7	4268.95	4661.06
AP3M2	394	399	360	447	452	490
STARD3	1183	1273	1277	1318	1276	1198
HNRNPA0	3876	4003	4148	3388	3559	3239
BTG3	469.01	426.83	430.89	566.57	573.03	549.41
ERV3-1-ZNF117	93.24	64.56	94.67	154.49	151.32	205.74
CBX1	1825	1899	1713	1753	1633	1772
SEC61B	1440	1485	1360	1317	1249	1259
TOMM34	3517	3288	3314	3085	3036	2929
PDIA5	372	382	373	337	348	332
SERINC3	3450.03	3447.95	3460.56	3773.98	3876.92	4042.45
OS9	2751	2791	2802	3048	3076	3020
PNRC1	346	314	360	417	430	426
TMED2	5922	5946	5704	6082	5966	6325
LMAN2	4024	3996	4158	3761	3712	3513
ERP29	2693	2785	2680	2634	2562	2492
MLLT11	4412	4367	4239	5220	5108	5079
STIP1	9466	9137	9621	7750	7724	8073
ACOT2	493.42	471.23	467.55	534.26	533.96	469.56
RAB40B	125.95	129.94	143.31	154.71	130.68	155.7
EBNA1BP2	5100.94	5349.97	5092	4786.05	4678.98	4776.89
CKAP4	2482	2459	2587	2442	2468	2604
HTD2	491.89	467.26	451.36	476.52	422.47	578.38
YWHAQ	10438	10506	9776	10430	10219	10425
TMED10	2864.99	2735.56	2786.33	2811.15	2618.13	2804.91
ASCC3	906.36	862.49	825.08	1293.04	1197.55	1271.51
ADIRF	18.22	12.81	9.77	21.33	12.65	29.65
UQCR11	1708	1776	1774	1661	1632	1560
CLP1	615	602	578	667	689	661
FERMT2	746	751	637	727	688	727
COPS6	3381	3210	3431	3131	3133	3285
RAB32	293	279	304	302	278	284
MAPRE2	1315	1237	1390	1355	1290	1299
CCNI	1774	1798	1685	1894	2004	1817
GCN1	2766	2804	2803	3021	3159	3397
COPS5	1477	1661	1446	1615	1477	1548
METAP2	5721	5556	5593	5334	5241	5028
IMMT	4328	4387	4368	4269	4427	4562
SLC38A3	19.92	17.99	15.73	14.97	19.96	16.04
SF3B2	9214	9269	9216	8982	9147	9273
ILVBL	1415	1397	1383	1220	1252	1206
SLC27A5	180	211	194	168	173	151
SLC27A4	1605	1706	1708	1635	1619	1538
SLC27A3	109.59	110.69	117.14	151.73	131.91	119.1
SLC27A2	4	2	3	2	6	4
KIF2C	2232	2293	2216	1474	1488	1465
SPINK5	2	3	3	4	5	4
CCDC85B	3391	3519	3608	2803	2898	2516
IL24	9946.36	10136.47	9760.34	10483.22	10341.19	10134.43
CHAD	2	2	2	3.08	13.25	7
GLIPR1	107.12	127.78	122.74	142.28	141.08	146.88
TLK2	1051.99	1043.18	957.7	1041.19	1072.31	1149.04
TMSB15A	7.31	12.41	5	2.16	4.37	3.16
KDELR2	3692	3794	3546	3668	3574	3588
KDELR3	378	348	391	354	353	351
ATF7	572	585	581	597	605	670
SNRNP27	1162	1028	1096	1143	1162	1223
TMED1	1577	1533	1542	1334	1302	1270
LIAS	266.96	278.14	266.04	299.09	253.99	265.61
RCBTB2	86.04	78.94	70.34	96.9	94.28	88.62
IFT27	118	94	87	100	117	94
RAB35	1713	1852	1890	1745	1688	1793
TDRKH	663.75	625.68	711.34	765.31	772.43	725.23
VAX1	24	35	35	32	23	27
LILRB3	26.8	29.29	21.19	24.75	17.62	29.81
RBPMS	494.34	557.61	617.23	487.11	515.11	476.84
RAB31	102	112	124	135	128	139
ADAP1	24	29	30	32	20	24
DSTN	8558	8649	8397	8515	8195	8474
STON1	23.86	20.12	20.96	36.85	33.93	27.27
RCC1	3831	3918	4034	3329	3411	3428
PIM2	763	801	779	984	1055	928
B4GAT1	552	586	579	612	569	604
MID2	82.11	105.41	97.09	123.47	127.85	103.25
TENT4A	964	1009.01	998	970	994	1048
UPK1A	4	6	5	5	14	5
SLC35D2	510.19	554.47	566.93	496.81	535.72	529.41
ADRM1	12352	12373	13094	10560	10880	10459
CHD1	1358	1274	1219	1536	1460	1608
NUDT21	3504	3542	3593	3363	3471	3423
CPSF6	3627	3787	3628	3887	3939	4039
OGFR	3538	3442	3733	3268	3289	3077
DDX52	1210.21	1215.05	1246.78	1435.9	1339.73	1444.11
ABHD2	1411.57	1383.77	1362.36	1684.46	1556.76	1700.21
WWP1	548.31	599.82	486.61	711.79	652.87	738.38
EEF1AKMT4	288	283	289	232	248	256
CHD2	924	916	883	1190	1260	1317
WWP2	1955.84	2079.77	2067.05	2247.42	2232	2142.18
DUS4L	197.34	167.92	149.77	196.83	205.16	193.43
SOX30	10	2	5	9	14	10
CNTRL	308	274	299.18	236.72	235.46	261
UBE2C	2988	2959	2941	1478	1528	1430
SNRNP35	440.04	411.36	415.59	346.26	400.94	374.37
DEPP1	7	20	10	22	17	14
CYB561D2	613.44	606.15	659.03	565.32	585.73	552.77
RAPGEF4	35	26	21.36	41	30	43
CHD3	1360	1327	1345	1437	1495	1616
TMEM115	2276	2090	2308	2146	2148	2062
DUSP14	2155	2275	2281	2810	2852	2834
TOPBP1	1638.96	1667.01	1626.65	1908.28	1986.82	2103.37
TPPP	25.95	21.15	11.09	37.03	48.39	51.53
HSF2BP	21	18	10	26	23	29
TRIOBP	1863.79	1948.56	1976	1874.53	1857.35	1959.96
RER1	4742.18	4657.34	4748.06	4487.77	4455.02	4358.61
CHD4	5004	5056	4920	4562	4639	5088
DNAJB4	547.21	535.88	489	561	540	643
C17orf113	17	20	25	39	23	33
ESM1	1	7	2	1	8	6
DIDO1	2157	2185	2211	2434	2517	2736
WDR5	2347	2322	2329	2226	2284	2162
SPACA9	205	196.37	217.77	197.1	260.25	251.2
ADAMTS13	24.55	35.38	23.17	41.04	21.9	38.35
CACFD1	127.01	137.02	143.33	161.73	144	102
ADAMTS8	2	1	3	10	5	5
NUPL2	650.52	637.02	617.13	736.63	702.42	645.55
PRSS23	7239	7530	7240	6883	6780	6914
PTPN21	147.22	119.89	126.39	156.17	173.16	190.17
ADCY5	14	18	10	23	19	23
HNRNPUL1	9547.7	9368.84	10035.45	8364.01	8538.59	8586.7
ATE1	922	927	836	970	983	972
RPP14	277.01	286.12	324.43	370.43	419.19	266.33
KRR1	1417.88	1357.22	1303.26	1692.72	1609.92	1850.12
KATNA1	268	310	274	313	301	295
PRDM7	26.14	13.71	20.29	15.92	12.43	15.16
PRDM5	12	8	7	11	23	19
PRDM4	908	954	850	1119	1108	1133
CHEK1	1029.43	1093.98	1098.79	1091.5	1036.77	1065.31
HIBADH	658	612	617	595	662	577
CIT	1118	1121	1161	977	946	1023
FGFR1OP	467.45	450.22	417.6	462.32	467.87	440.67
EMILIN1	1960	1979	2102	1875	2017	1883
BTN3A2	375.5	365.39	356.76	359.44	384.11	371.85
BTN3A1	120.98	146.56	139.16	179.2	152.98	191.4
FOXN3	304.2	329.56	287.04	380.13	343.21	342.43
BTN2A1	455.54	461.95	438.68	505.1	544.7	554.28
RCAN3	348	293	332	324	296	342
FAF1	1652	1676	1753	1241	1209	1187
CRYZL2P-SEC16B	23	16	20	27	30	20
CD160	21	12	10	11	12	13
KIF3A	601.14	610.45	542.26	694.08	716.88	707.89
POLR3A	1096.38	1081.01	1092.21	1335.36	1295.68	1456.4
CLASRP	1046	1024	1155	1031	1116	1048
CHGA	3	3	2	1	1	2
ZWINT	1648	1861	1720	1800	1845	1809
CAPN11	3	3	3	3	5	5
CAPN10	442	431	438	409	440	436
KPTN	424.93	493.89	468.03	424.19	419.11	431.1
CDC42EP1	111	115.04	107.64	81.29	106	71
SLC7A9	7.64	5.15	2.2	16.65	8.77	4.33
PWP1	2147	2197	2061	2219	2030	2111
TBC1D8	664	679.2	685	606	628	586.97
CHGB	43	43	48	40	51	47
CDC37	13877	13846	14104	13031	13668	13057
IL1RAPL1	140	141	138	141	129	135
PKIG	842	875	888	741	718	745
KAT7	1562	1592	1522	1714	1580	1697
DMC1	66.12	40.86	37.48	24.03	58.19	35.17
PLA2G16	514.71	507.97	528.54	487.58	455.84	482.35
GLMN	293	280	253	339	353	303
HHLA3	301.49	229.53	231.39	265.16	270.68	316.27
HHLA2	45.1	31.65	43.61	34.31	36.75	32.94
BVES	315.81	299.57	307.33	354.17	338.48	351.24
CORO1A	199	199	192	205	221	193
WDR45	1547.33	1587.14	1678.38	1660.26	1650.22	1594.93
FICD	51	57	40	53	70	65
AP4S1	214.83	233.29	245.2	201.89	183.54	197.72
LDB3	28.95	28.65	29.99	33.59	27.59	32.68
PTP4A3	23	24	17	28	24	19
LSM6	452	465	436.06	381	362.01	357
RABL2B	530.1	501.97	464.23	573.37	611.97	528.79
RABL2A	206.05	241.87	219.35	263.78	254.27	263.15
ERLIN2	575.03	608.45	566.56	657.84	670.04	704.68
ERG28	572	594	536	546	517	522
NUDT6	83.59	94.94	97.33	85.19	95.49	89.79
NUDT4	1934.69	1798.65	1762.76	2050.03	2062.86	1917.09
NUDT5	2219.74	2190.64	2108.97	2045.05	2067.88	2076.38
NUDT3	514	523	487.09	383	383	386.97
FSTL1	48	46	52	59	63	57
PSIP1	2935.59	2978.72	2700.52	2890.74	2748.17	2859.6
WDHD1	306	272	271	406	399	481
CHI3L2	25	28	30	34	28	28
STRAP	6547	6522	6136	6727	6556	6395
ADAMTS7	112	139	132	237	265	237
ADAMTS6	13	9	15	19	20	19
BAZ2A	2447.19	2396.19	2578.53	2870.56	2960.94	3218.92
BAZ1A	1579.28	1585.89	1579.41	1677.26	1576.31	1684.56
LZTS1	495.8	472.42	463.86	581	568.17	570.09
ZNF277	226.35	244.85	228.76	247.94	262.29	291.47
WDR6	2832.03	2869.14	2882.53	3232.41	3120.22	3138.39
SLC2A6	247.99	257.11	286.64	273.94	275.11	239.62
MAP4K5	510.82	465.93	488.49	647.58	605.25	656.81
MAP4K1	18.76	13.87	15.11	20.9	13.42	22.13
INMT	78.43	69.19	64.85	60	61.16	57.22
RASSF1	334	363	370	379	379	356
PKP3	565	621	600	702	674	630
NISCH	979	976	1029	1155	1222	1285
CELF3	32.68	33.7	35.98	23.45	27.71	32.27
CHKA	701.02	695.27	655.04	709.48	645.89	711.88
CEP250	1102	1093	1076	1306	1236	1443
WBP4	574.65	551.43	558.1	490.67	561.84	489.8
ABCB8	685	712	749	748	755	687
SEC23IP	1636.12	1627	1589.01	1824.52	1850.57	1990.23
SUPT16H	4748	4763	4825	5186	5152	5448
ANXA10	1	1	1	3.03	1	1.02
ADCY6	744.74	691.92	659.07	1026.52	1096.73	1109.41
CHKB	147	124	153	186	195	181
CHEK2	185.7	185.56	183.73	168.1	140	146
POLI	175.07	145.46	160.36	190.84	205.76	174.39
CHM	708.69	683.8	728.83	834.64	799.97	916.14
PLPBP	601.3	560.3	565.67	666.23	589.78	615.76
IRAK3	10.68	7.72	7.78	9.36	16.19	17.14
AKAP13	629	647	646	673	710	803
AKAP11	838	817.63	821.31	1253	1154.89	1474.04
AKAP10	640	686	674	807	742	825
AKAP2	1276.56	1168.51	1174.9	1336.56	1222.29	1464.9
DDX20	883.88	908.91	922	1115.65	1042.85	1167.68
TREX2	32	36	44	36	46	36
CHML	886.28	896.64	804.9	1240.87	1186.46	1314.31
DUSP10	1104.32	1066.3	1073.08	1513.6	1502.27	1512.74
MRPL3	4869	4665	4666	4299	4182	4354
MST1L	32.01	31.26	32.99	75.27	65.73	66.04
RPL35	25292	25410	26126	21906	21948	21658
GALNT6	355.32	328.47	370.34	329.48	352.92	349.44
LOC112267855	1.29	6.38	1.95	2.54	9.55	1.45
LOC112267857	1	1	1	3	2	4
LOC112267859	68.89	70.33	75.62	91.84	99.87	71.16
LOC112267874	39	26	37.13	26	27	34
LOC112267876	80.96	87.62	83.79	71.48	68.27	55.17
LOC112267878	1.93	2.05	0.13	2.99	0.31	5.07
LOC112267886	2	2	2	8	3	2
LOC112267897	30.13	19.42	26.15	26.29	38.9	38.57
LOC112267904	9	9	8	9	6	5
LOC112267939	41.1	37.01	29.83	53.75	39.3	41.34
LOC112267947	1.55	4.61	2.8	4.31	4.06	3.98
LOC112267951	6.9	6.81	6.52	12.03	8.54	8.61
LOC112267959	84.95	92.26	107.43	96.06	77.02	84.41
LOC112267992	27.42	32.76	16.07	37.1	31.1	38.35
LOC112268041	17.92	26.89	15.46	28.64	20.31	25.38
LOC112268052	3.63	2.41	2.45	2.55	5.16	5.28
LOC112268076	37.66	26.52	16.48	35.82	31.59	42.16
LOC112268092	49.29	33.78	46.14	43.76	49.85	44.02
LOC112268102	4.43	14.03	4.81	6.82	5.42	3.9
LOC112268131	306.64	281.05	298.77	348.17	356.3	318.79
LOC112268184	30.47	47.51	32	26	53.81	32.49
LOC112268186	8	8	6	2	4	4
LOC112268219	213.18	224.47	227.65	263.56	300	266.2
LOC112268233	27.08	25.5	28.38	38.53	22.49	27.19
LOC112268238	207.79	202.16	202.12	254.02	218.82	262.92
LOC112268260	111.73	103.87	122.19	161.12	167.69	140.63
LOC112268271	126.45	83.64	96.01	171.42	187.69	169.57
LOC112268284	12	12	14	15	15	7
LOC112268342	32.8	58.75	29.22	43.42	51.61	59.86
LOC112268348	28.09	18.28	26.34	28.46	30.38	18.59
LOC112268398	128.41	105.59	136.29	146.69	123.37	125.76
GALNT5	73.06	77.26	64	189.24	178.31	180.71
RASSF8	2243.01	2462.94	2104.53	2388	2313.04	2668.58
CHN1	239	218	204	209	215	192
PRAF2	1742	1697	1811	1872	1758	1699
SEC63	1557.45	1507.06	1470.7	1773.37	1559.29	1775.72
POLG2	276	275	262	264	271	270.97
HPS5	787.94	695.47	689.62	928.33	894.3	1058.44
PDCD10	989.95	1043	873	941.33	882.88	922
RNF139	548	538.58	501	628	615	617
RNF24	680.65	709.7	708.8	734.08	716.08	698.22
CA5B	382.5	436.38	426.93	470.87	401.71	442.21
EGLN2	1498	1595	1560	1402	1395	1278
EGLN3	21	29	18	47	51	39
CHN2	33	31	44	53	47	51
PADI2	3	2	4	3	6	3
PMF1	2437.61	2360.43	2410.91	2196.97	2048.66	2039.07
ZHX1	610.85	655.44	592.64	744.08	775.73	843.09
GPR176	723	707	738	799	811	776
CAVIN3	2125	2126	2247	1897	1963	1891
NXPH4	50	60	86	58	53	50
PRRT2	50	42	48	56	55	61
ERI2	374.14	403.35	378.61	537.41	524.96	559.05
NXPH3	2	1	1	1	1	3
SAT2	612	596	571	580	612	602
DTD2	313.55	298.88	284.42	315.44	303.45	313.91
GTF3C6	1397	1452	1387	1440	1357	1335
PTGDR2	13.75	13.86	15.88	30.71	9.5	11.64
PACSIN2	936	903	943	934	845	861
MAN1B1	1172	1203	1170	1193	1145	1181
SLC6A14	6.46	2.31	14.87	15.9	16.94	9
SNX18	544.56	550.23	512.25	632.08	605.95	671.07
DCTN3	1398.05	1427.54	1499.24	1322.19	1324.61	1249.32
XPOT	5231.3	5490.45	5122.67	5467.44	5055.57	5652.97
MRAP2	7	13	13.57	16	16	10
CHP1	2070.72	2065.21	2058.05	1951.09	1876.9	2071.94
RWDD2A	79.28	101.7	92.71	92.78	76.95	102.75
CMTM7	1925	1849	1929	1535	1574	1449
SP140	14.77	16.29	17.03	19.71	13.97	12.61
PXMP4	403.71	371.58	403.72	449.87	431.1	413.65
DUSP12	1061	1092	1071	999	925	991
SNF8	2380	2268	2329	2196	2024	2084
DDX19B	786	719.16	743.13	800.96	817.08	831.74
NRM	559	552	591	417	495	419
FAM71E1	8.65	7.6	9.71	12.96	10.9	6.46
PRR4	250	264	248	237	251	252
RDH13	446.25	399.89	402.06	386.19	434.07	392.01
ATXN2L	7192	7265	7598	7064	7335	6977
USP18	266.91	231	233.08	256	273.73	264
KLHL2	242.25	269.17	232.7	319.14	326	376.02
IFT43	177	211	173	191	180	169
STX1B	20.35	15.92	17.45	25.6	25.29	21.2
SYNRG	860.79	918.94	887.89	1035.03	1079.19	1026.39
TREX1	874	853	999	1027	974	941
GLMP	2045	1995	2084	1888	2112	1836
KLF12	169	176	206	210	195	224
KLF8	40.06	31.35	35.21	34.39	47.06	28.3
CHRM1	206	222	205	231	237	227
SCN11A	23.23	40.11	27.29	31.64	37.66	36.48
POU6F2	12	13	11	13	18	21
FDX2	605	581	583	568	559	567
HOGA1	19.85	29.38	24.6	31.49	31.34	26.43
MGAT4B	4634.96	4671.89	4879.22	4461.13	4441.94	4382.05
PNKP	606	625	674	683	700	689
WDR89	284.31	339.17	277.25	330.89	299	308.18
L3HYPDH	717	714	692	670	687.11	700
B4GALT7	627.72	584.94	575.68	621.69	627.79	559.76
TP53RK	1048.85	1081.2	1047.62	1197.68	1125.66	1172.24
SGF29	475	428	437	415	380	385
PHF21B	56	43	45	50	54	38
VPS26B	1577.64	1571.7	1526.95	1560.29	1510.94	1481.57
GLB1L3	31.8	32.56	34.37	25.8	28.29	32.87
NACC1	5779.62	5704.91	6348.95	4934.47	5433.36	4924
CFAP36	721	708	664	743	714	786
MED8	1388	1462	1462	1322	1314	1293
KTI12	588	580	541	613	629	516
ADCY7	496.15	532.68	504.26	672.14	670.23	722.78
LYST	587.76	608.04	577.32	684.14	613.37	730.47
RPUSD1	2107	2018	2235	1883	1947	1785
PLCD3	1026.04	1066.86	1082.68	1240.14	1252.05	1225.27
SLCO2B1	3	7	5	11	10	8
CHRM3	305.35	299.84	295.2	354.88	371.55	359.82
VPS45	949.7	908.15	883.15	1046.31	990.11	950.8
MTFR2	203	205	229	191	187	191
LYPLA2	3565	3531	3663	3583	3651	3482
CDCA5	2595	2585	2664	2651	2671	2743
AHNAK2	264.15	226.2	285.84	593.27	563.58	632
PARK7	4837	4762	4723	4556	4410	4335
COPE	6104	6023	6543	5549	5860	5296
SAAL1	972	985	959	964	998	993
IZUMO4	11	19	10	20	22	15
SCAMP4	1078.78	1025.42	1039.7	868.96	866.15	758.97
ADAT3	277.56	274.88	316.95	256.86	285	255
GPR182	3.73	6.6	5.87	8.95	2.96	9.98
CHST14	1251	1334	1369	1333	1428	1311
ECD	958	948	989	918	924	951
CHRM4	6	2	6	3	2	4
MGAT4A	51.38	47.52	51.32	58.91	67.49	50.9
CASC4	1334.3	1406.6	1282.74	1363.43	1422.66	1557.58
GPN1	1113	1073	1021	1153.96	1153	1142
TMC6	330.06	317.48	337.94	320.61	358.11	305.88
KIF12	5	6	4	10	5	9
MISP3	11	19	17	13	13	18
SLC46A1	759.3	683.28	673.76	746.67	735.08	759.6
C12orf57	1869	1927	1991	1711	1694	1608
DDX42	1727	1881	1875	2022	1966	2126
LARP4	2487.16	2536.01	2397.01	3000.01	2951.05	3217.1
GLCCI1	141	124	138	168	187	204
TMEM106A	212.97	185.29	189.86	223.74	205.29	224.56
SLC52A3	8.04	7.29	16.7	9.21	6.61	10.5
FKBP9	1028	1039.73	1050.14	1188.54	1126.75	1095.63
STK38	379.02	392.35	402.25	551.48	486.11	573.63
CTRC	54.16	40.62	34.85	42.45	45.79	36.33
PHB2	11438	11401	11785	10120	9950	9836
ACOT7	4236	4237	4346	3834	3977	3674
PDAP1	5658.48	5889.46	5921.84	5375.03	5346.65	5277.39
TUSC2	957	971	982	999	1044	898
CBX3	6304	6483	6170	5909	5692	5740
EXOC3	1321	1194	1292	1361	1355	1360
GABARAP	2967	2830	3052	2758	2704	2622
U2AF2	12255	12211	12446	11185	11265	10868
OIP5	337	371	334	290	281	262
EXOSC8	903.12	876.27	885.09	750.72	728.56	769.31
SFT2D1	737	724	750	661	673	635
SCRG1	4	8	3	5	3	3
TEX261	3274.02	3232.58	3303.12	3284.51	3277.65	3389.73
RNF13	1036	1063	980	1132	1002	1140
MGLL	950	935	955	820	842	827
TWF2	3259	3250	3441	2920	3069	2893
SMIM12	1420.68	1382.66	1373.89	1272.12	1251.73	1289.37
GABARAPL2	1535	1522	1532	1532	1467	1418
AZIN2	109	95	89	115	146	117
TMEM54	434	396	434	410	379	380
TUBA3D	14.51	11.42	7.49	10.71	10.47	4.19
SYNPO	590.67	582.91	637.99	833.68	846.84	969.5
HELQ	219.43	251.47	236.44	301.62	255.36	260.72
CMTM1	21	18	29	19.73	33	39
CHRNA3	5.33	7	5.19	8.08	5.02	7
CYP2U1	61	55	67	96	93	109
ADPRHL1	40	62	70	63	61	51
MFSD3	381	425	432	384	395	407
SDSL	143.73	138.75	138.8	173.62	170.79	170.99
PIK3IP1	3	1	1	4	7	2
CHRNA5	334.65	343.24	319.81	378.25	331.38	363.61
HENMT1	99	90	97	77	80	76
SLC35A4	3044	2982	3158	2997	3041	2824
ZNF257	261.9	269.28	247.82	358.98	354.21	357.27
DTX2	768	635	774	642	662	620
CHRNA7	26.33	23.72	36.69	16.98	10.36	36.01
CHRNB1	159.36	158.2	161.07	189.22	165.28	184.34
ZIM3	12.68	16.71	10.79	14.59	11.8	11.15
TOE1	859.83	966.9	964.63	960.83	956.84	958.29
BUD23	2086.46	2109.52	2051.15	2018.09	2075.33	1903.76
TRIM9	185	186	200	190	215	222
CHRNB2	98.29	119.07	107.05	125.64	120.6	135.97
TXNRD3	115.89	107	108	156	125	153
SIGLEC11	7.85	9.88	9.35	13.11	8.43	11.79
SLC2A13	239.61	244.32	245.57	299.68	279.71	310.5
LACTB	195.77	192.11	220.78	214.05	255.5	224.57
PALM2	86.04	54.44	86.87	65.25	74.4	76.45
EFHC1	217.61	216.61	215.26	268.78	243.53	236.11
CGB2	6.42	4.38	4.38	5.38	8.87	4.9
CHRNE	11.94	11.17	9.33	4.49	7.73	8.88
NLRP3	25.75	29.67	16.29	25.62	21.1	23.32
MAL2	16	28	12	28	16	28
SLC22A9	7.89	5.69	4.87	6.44	5.39	10.24
TIRAP	329.34	300.18	289.82	395.6	373.4	365.21
ERMAP	82.95	93.05	93.37	74.48	114.49	101.12
LRRC37B	181.44	175.09	172.57	163.64	207.5	230.46
CHUK	1068.36	1110.93	980.35	1325.91	1236.94	1348.25
CYGB	9	1	11	10	10	9
PKD1L2	5	5	7	4	4	3
BTBD9	219.9	221.96	205.3	210.17	226.07	229.78
LMTK3	6	3	5	9	5	8
CSMD2	9.02	3.97	10.9	2.92	3.78	9.52
MBD6	2364.41	2356.05	2518.37	2451.27	2641.43	2532.73
GPRIN1	596	642	693	611	621	654
CSMD3	2.05	9	6.7	8	5	14
SLC25A25	694	795	804	959	1003	951
STK11IP	793.96	810.76	734.04	847.31	830.08	832.97
TUBGCP5	514.33	479.96	473.45	564.68	616.52	622.57
KLHL32	29.43	27.03	29.48	23.48	22.32	16.07
FMNL2	1600	1606	1502	1405	1409	1557
ELFN2	7	5	2	5	7	7
TMEM132B	20.04	14.4	9.92	19.91	16.19	17.47
SLITRK1	215	202	229	252	230	263
ESCO1	329	324	306	416	394	435
TMEM200A	29	38	24	32	39	46
MYSM1	707.21	696.59	715	1136.81	1081.9	1236.59
RNF157	860.71	908.31	912.46	1004.08	968.42	1025.94
GALNT13	150	158	117	119	106	130
SORCS1	434	439	477	462	502	523
KLHL29	206.21	225	234.6	241.59	243.51	264.44
ZBED9	78.46	60.27	53.08	110.38	110.89	88.69
RHPN1	395	404	395	552	582	503
LENG8	3129.42	3097.8	3395.86	3745.45	3972.13	3818.25
PWWP2A	478.11	511.61	455.37	549.01	591.09	525.81
SMYD4	494.91	436.34	482.9	556.28	556.35	583.93
FHAD1	16.47	19.74	14.13	15.82	11.37	12.98
SLAMF6	12.62	8.7	7.11	4.79	10.82	4.38
OSBPL1A	408	389	393	477	449	481
OSBPL5	325	334	315	376	347	360
OSBPL6	283	306	259	317	280	313
OSBPL7	274	291	284	372	362	364
OSBPL8	1110	1122	1019	1202	1174	1408
OSBPL9	1564	1588.02	1552	1619	1657	1730
OSBPL10	2051.85	1932.86	1994	1627.83	1651.32	1642.62
OSBPL11	637	651	633	901	851	984
C1QTNF1	40	40	56	70	59	53
C1QTNF2	36.87	35.9	30.8	40.77	41.42	36.8
C1QTNF3	34.3	28.91	37.26	37.08	27.1	31.7
C1QTNF4	8	8	6	4	5	4
C1QTNF6	96.41	79	105.58	116.43	108.91	131.12
FBXO32	189	204	201	183	181	196
TMEM123	3192	3128	2972	3743	3476	3824
SMIM19	194.33	203.26	195.2	197.5	196.34	202.08
MRFAP1L1	1152.01	1215.84	1102.91	1166.74	1160.3	1137.7
TSGA13	11.24	20.27	8.66	12.69	20.99	1.61
PTPMT1	1541.44	1459.75	1400.98	1478.97	1395.96	1294.95
FLYWCH2	409.52	381.36	413.03	425.3	443.95	424.9
WDR31	114.36	141.14	126.06	150.74	167.62	132.31
VASN	106	141	136	171	161	173
ZNF618	606.63	569.33	583.02	634.04	635.02	660.2
ADCY9	477.23	462.01	486.05	636.95	625.01	610
CGAS	2	2	2	4	4	2
NT5C3B	1392	1383	1392	1339	1287	1320
CCDC124	3677.54	3598.54	3816.45	3235.79	3264.53	3143.83
HAUS1	569	565	548	540	514	521
ZNF554	149.64	139.75	116.6	143.52	154.82	135.18
CKB	1607	1700	1795	1608	1624	1476
ATG4A	289	299	281	343	360	347
KCTD12	90	101	84	120	129	124
OMA1	413	403	439	392	366	383
RAB42	19.62	15.51	17.46	15.83	23.11	21.39
SLC25A26	393.63	385.48	388.72	327.84	347.97	330.67
FBXO17	515.35	503.48	523.03	468.93	464.55	517.33
PCMTD1	150	150	144	248	230	253
CIRBP	1178	1228	1167	1212	1205	1227
GPR146	50	56	71	70	57	58
FCRL1	6.58	9.23	10.27	10.48	3.88	4.37
LRRC42	577	528	540	464	497	501
GBP4	96.24	89.52	106.64	88.63	68.02	85.08
GBP5	202.46	156.81	196.59	126.04	139.96	140.89
LRRC56	104.68	92.13	102.07	123.13	111.45	99.2
CISH	26	22	16	24	22	28
MALSU1	797	828	776	759	708	706
UHRF2	688	753	711	842	842	834
TBCB	2066.55	2163.37	2052.28	1820.49	1824.63	1706.27
ZNF689	431.79	407.78	474.88	486.77	443.29	464.56
FCHO2	236	268.94	232.86	327.29	363.87	417.01
ARHGEF25	342	285	295	333	377	329
ZNF501	23.65	27.27	18.9	25.51	29.92	29.6
TENT5B	226	215	206	163	165	182
TNFRSF13C	10	4	6	9	11	13
NOSTRIN	4	11	4	7	8	8.22
ALPK2	9	17	14	14	18	17
ARHGAP33	152	151	146	140	137	171
EVI5L	223	218	257	279	293	272
TRMT61A	1403	1404	1414	1291	1366	1301
RASGRP4	15.71	24.44	27.71	20.83	19.3	27.6
C12orf56	4	5	8	4	7	10
DIS3L	626.7	648.92	675.87	716.22	724.68	697.35
ARL11	30.22	18.8	18.4	22.1	22.66	24.89
IQCD	14.01	17	14	21	14	14
DHRS1	160	179	179	181	171	208
WDFY2	393.1	387.34	393.04	366	386	388.94
RAB3C	2	1	1	2.98	1	2.86
CKMT1B	8.04	21.09	41.14	28.57	48.13	33.85
CTHRC1	530	605	545	580	526	532
TSR3	1774.79	1874.88	1925.69	1493.53	1571.81	1532.78
CCDC151	47	44	39	53	50	51
ZNF653	259	254	276	230	261	262
RNF166	645.28	711.09	759.08	818.59	789.67	807.68
CKMT2	185.32	173.67	172.56	196.71	195.25	202.64
RMI2	536	561	494	547	540	565
OSR2	102	121	112	131	146	123
LRRC58	2913.82	2927.25	2725.34	3369.03	3217.69	3465.62
LYSMD3	373	372	364	460	477	538
BATF2	70	69	85	109	87	93
DNTTIP1	1450	1506	1538	1401	1440	1355
ERCC8	177	138	161	174	195	177
FOXP4	1100.21	1225.52	1225.51	1055.2	1288.63	1081.41
ZNF526	394	419	498	426	487	461
KLHDC3	2475	2479	2283.89	2275	2203	2146.94
WDR92	302.54	265.29	289.44	317.69	314.62	288.83
NUS1	1716	1752	1562	1789	1751	1751
FAM210B	1532.99	1469.9	1381.46	1910.16	1846.87	1840.39
PHACTR3	3	4	6	8	5	5
CYYR1	9.1	13.86	11.2	7.5	12.51	8.19
CMTM5	3	2	1	5	3	3
TM4SF19	375	363	374	393	366	418
FAM122A	409	397	415	422	477	437
ZMYND19	1442	1394	1570	1497	1468	1420
COX20	1800.11	1836.44	1760.1	1731.52	1700.4	1666.16
ABHD15	471.4	464.28	443.73	596.57	576.74	582.99
TLCD1	334.15	300.82	317.8	344.16	356.82	335.81
GINM1	360.56	400.84	413.08	421.83	403.53	407.89
CKS1B	2648	2600	2689	2307	2272	2172
C8orf34	3.7	7.15	6.4	11.2	8.09	10.05
PANX3	9	3	9	10	8	7
LYPD1	1085.11	1034.57	1058.94	1027.9	1047.84	999.45
CKS2	3094	3001	3049	1681	1628	1611
ZNF837	85.52	83.6	84.18	84.09	97.99	86
TM4SF18	30	29	24	26	22	32
RAB39B	38	33	40	48	45	62
GRIN3A	24	21	30	33	25	31
GRIN3B	5.04	6.04	5.01	10.03	11.87	11.01
TOP1MT	835	839	893	726	725	737
OLIG1	19	15	16	12	11	11
CLNK	15.08	5.05	10.35	11.03	9.63	7.34
TSEN15	1376.11	1380.99	1328	1313	1266	1268
FAM129A	592.93	577.72	530.64	778.07	743.07	811.66
MRGPRF	1	1	2	1	2	2
MRPL53	1554	1583	1639	1412	1349	1403
MRPL54	756	865	845	659	648	593
RPL39L	176.75	179.06	179.69	189.82	199.61	158.76
HSPA12B	24	22	26	26	28	24
CNTROB	807	859	838	704	662	680
SNAP47	1095.3	1077.48	1091.74	1100.63	1091.29	1041.67
LEAP2	11	8	16	7	3	6
SLC18B1	680.34	680.05	635.4	680.92	726.06	761.4
LRG1	11.04	17.21	23.23	17.27	17.05	13.67
MED12L	63.66	63.99	68.46	103.41	87.03	112.69
WDR17	156.4	178.21	179.22	182.34	232.61	232.38
ACAP3	1006.34	987.07	1020.08	1051.31	1048.31	1001.58
ARAP2	104.42	103.32	102.68	131.91	169.87	145.52
ARAP1	1222	1243	1227	1406	1431	1479
AGAP2	200	216	225	183	193	158
AGAP1	600.49	641.86	657.65	579.39	562.37	606.99
AGAP3	1797	1873	1908	1549	1750	1630
ADCYAP1R1	2	2	2	5	3	2
TADA1	481	449	437	506	442	520
CATSPER1	243	233	224	257	233	228
THEM4	2705.23	2723.12	2623.76	2686.44	2603.24	2684.33
CATSPER2	20	25	17	20	30	20
SH2D1B	65	65	64	52	63	57
RAB3IP	241.03	233.53	237.08	252.27	270.01	273.04
SSX2IP	415	437	430	434	441	519
MRGPRX3	185.13	200.05	234.51	258.19	250.77	237.19
MRGPRX4	52.97	72.42	58.43	65.08	73.23	69.24
FTSJ3	4974.56	5017.29	4977.05	5033.2	4966.46	5255.69
SLC16A10	94.35	101.54	89.38	102.94	106.15	93.58
GALNT15	69.31	59.94	66.23	82.84	68.64	58.44
AP2M1	7018	6962	7261	6644	6721	6282
AP1S1	2835	2786	2857	2738	2679	2497
AP2S1	6223	6332	6358	5810	5844	5323
TMC1	8.08	2.1	6.24	5.47	4.69	8.42
TMC2	8.5	8.74	16.02	15.07	9.29	15.3
TWIST2	155.71	141.64	141.68	129.72	110.67	112.71
PARD3B	10	24	19	21	18	20
RFFL	633.1	576.02	563.75	635.19	612.04	632.2
AP3S1	1831.32	1845.77	1682.34	1749.43	1589.36	1713
ZNF354B	200.2	188.43	196.5	273.59	273.81	245.02
TRIM6	52.18	56.59	65.2	63.41	52.65	62.67
CLCA1	3	2	4	2	2	1
ADD1	2970	2971	3100	3062	2896	3056
CLCN2	361.25	363.53	402.29	386.2	469.92	442.6
CLCN3	760.62	790.98	750.5	929.56	975	1049.81
CLCN4	77	78	51	100	87	94
CLCN5	260.7	234.25	244.38	302.33	281.6	321.28
UBE2J2	1991.18	2110.04	2128.27	1995.16	2000.12	1981.04
BORCS5	253.96	216.48	237.04	229.31	269.58	219.61
OLFM3	2	2	3	4	3	1
ANTXR2	168.02	158.64	174.03	207.82	163.66	198.5
GPR62	2	5	5	8	9	13
EXOSC6	883.74	897.03	982.06	958.5	829.39	854.36
PRAP1	5.18	5.64	2.21	1.8	3.17	2.3
ZNF511	1267.76	1245.97	1217.83	1003.72	1010.02	905.83
CHCHD1	416	423	418	386	358	330
MSS51	45.7	20.84	29.61	32.91	22.23	33.07
CFAP70	19.3	22.44	20.51	32.63	32.6	29.38
CLCN6	345	354	354	443	429	454
CLCN7	2104	2031	2216	2201	2283	2270
C10orf90	817	822.01	775	647.49	641	720
BTBD16	18	17	27	11	22	19
PSTK	145	137	173	157	161	162
ZNF488	12	9	11	35	46	46
PIK3AP1	11.03	17.57	13.26	26.44	27.6	17.84
MORN4	236.82	227.15	217.14	309.21	308.78	291.07
ZFYVE27	1250	1256	1241	1459	1433	1421
COMTD1	185	196	205	189	189	176
FRA10AC1	307.43	318.19	336.64	284.71	327.72	285.51
SFXN2	568.65	519.63	528.49	586.84	575.06	543.25
PDZD8	803.2	728.18	721.29	891.09	878.28	1001.23
ADD2	970.82	909.59	957.7	1041.57	1059.17	1086.95
AGAP4	209.3	234.52	200.77	177.96	238.79	238.97
BORCS7	482.54	454.49	454.07	601.3	534.5	621.37
CLU	308	313	339	334	374	322
CLIC1	6511.12	6447.94	6501.43	5605.4	5335.17	5400.62
CLIC2	4.3	2	3	3	5.27	6
AGAP11	6.86	14.88	15.02	44.05	23.01	15.92
GSTO2	211.81	178.2	233.63	200.16	241.75	199.53
SFR1	197.86	235.54	211.28	250.89	214.48	246.08
CALHM3	9	11	11	5	5	4
CLK1	481	545	541	565	566	545
ANAPC16	1171.49	1235.22	1181.84	1125.48	1176.31	1030.54
SFXN4	799	789	804	788	732	748
CPXM2	24	34	36	50	38	47
CLK2	1161	1098	1105	1289	1265	1195
C11orf74	204	164	163	172.98	153	164.97
CLK3	1232.78	1161.1	1195.49	1231.59	1278.42	1237.57
SERPINA3	4550	4584	4717	4599	4510	4586
ADD3	1992	1974	1813	2261	2229	2521
TPP1	1325	1391	1416	1677	1576	1525
LARGE2	1	5	4	5	13	8
CLN3	734.44	766.17	800.86	713.62	683.44	682
SLC36A4	544.2	530	531.01	608	642.79	622
FAT3	167.78	175.8	180.66	152.56	155.93	191.32
TMEM45B	2.36	4.98	6.18	1.33	1.95	3.01
CYP2R1	48.5	64.98	72.18	91.89	82.97	78.79
CLN5	708	702	635	765	812	799
PIH1D2	57.39	40.46	42.3	44.69	33.19	41.67
DNAJC24	574.69	562.33	492.18	657.97	600.19	586.25
ARL14EP	445.13	422.65	405.84	500	488.05	523.62
CLNS1A	3862	3720	3612	3439	3256	3263
CLPS	1.29	3	5.32	7.23	6.23	8.9
DEPDC4	32.76	52.58	47.71	49	56.39	64.88
LRRK2	221	239	220	291	269	321
CLPTM1	4508	4405	4922	4622	4595	4458
CCDC38	1.4	2.01	2.57	3.44	4	3.82
TMEM52B	13.38	12.65	11.7	7.63	13.17	11.76
C12orf45	363	369	378	401	413	425
CLTA	4964	5151	5157	4559	4501	4258
CLTB	2799	2792	2953	2727	2628	2592
LRIG3	186	204.92	203	272	280	291
SLC15A4	515	579	552	593	566	552
RHEBL1	69	89	82	77	87	88
ZNF641	244.72	258.09	263.41	345.73	353.85	367.13
TPH2	21.73	28.84	53.25	45.93	38.52	32.82
CLTC	10230.43	10191.14	9922.38	11724.28	11170.73	12662.7
GTSF1	2072	2043	2015	1782	1801	1724
NEDD1	520	518	534	720	654	748
IKBIP	1156.69	1274.07	1193.99	1778.34	1655.42	1781.2
FGD4	533.65	526.16	549.1	693.72	602.73	754.19
AEBP2	637	626	586	595	661	634
BTBD11	11.95	9.32	5.89	3.95	5.86	3.78
ANO4	122	112	123	136	129	139
ALKBH2	819	858	851	744	703	693
FOXN4	2	6	1	4	3	4
SPPL3	1215.62	1363.18	1232.4	1193.69	1192.28	1117.33
CSNK1A1L	3.05	5.09	3.04	3.05	1.02	1.02
SLAIN1	316	306	328	341	318	330
ANKRD9	287	288	310	295	291	298
AK7	23.67	27.23	28.84	30.24	33.79	25.18
IFI27L1	97	89	118	108	126	112
C14orf28	57	34	60	61	64	62
TRAPPC6B	389.76	390.14	359.07	530.07	592.71	545.17
CLBA1	236	234	235	307	297	302
ADSSL1	39	38	51	48	35	40
MRPL52	737.67	839.76	768.73	712.18	712.95	663.85
LRR1	592	635	644	599	596	536
KLHDC1	17.89	17.76	11.56	21.82	19.4	13.62
FRMD6	717	686	648	946	875	960
SOCS4	524.88	535.51	472.39	830.5	770.97	923.32
NAA30	395	401	373	481	486	466
NOXRED1	14.1	20.55	18.84	21.95	21.61	17.63
JDP2	73	72	80	56	60	47
ISCA2	273	285	255	220	214	233
PLIN2	9336	9280	8895	7753	7597	7812
TTC8	468.76	456.01	451	486.74	485	495
SLC24A4	69.71	53.7	49.33	59.11	49.44	45.3
SLC25A29	920.53	1036.91	1009.93	1138.38	1146.43	1140.52
KLHL33	218.96	213.68	206.09	210.22	226.4	197.8
LEO1	970	910	1013	1003	999	1067
C15orf40	532.57	576.11	549.72	568.88	576.03	515.33
SENP8	127.09	121.27	104.31	124.38	131.06	101.11
MTFMT	728.95	748.84	680.13	748.46	725.79	691.35
TARSL2	179	201	166	264	255	252
LRRC28	350.35	327.27	361.43	387.29	368.6	344.22
CCR6	26.56	51.76	41.14	30.36	31.42	29.69
TMEM266	4	11	17	6	14	16
NIPA1	634	619	586	933	838	929
HYKK	97.06	121.62	110	123.02	112.62	101.25
WHAMM	453.07	512.23	479.09	540.34	533.65	578.99
FSD2	163.16	148.87	151.02	148.48	153.98	150.2
PLA2G4E	12.32	12.55	14.71	12.31	11.33	15.45
C16orf46	49.86	51.73	49.55	61.35	72.19	54.96
ACKR2	28.66	22.33	27.22	28.07	14.48	30.38
NTAN1	819.62	784.94	816.67	809.79	743.17	700.14
FOPNL	966.35	911.22	934.69	896.1	840.43	907.12
DNAAF1	58.28	54.88	76.49	70.13	54.25	54.67
DCUN1D3	281	300.53	287.96	391.92	384.62	386
NRN1L	3	1	2	1	4	3
CMTM3	605	656	638	635	620	559
SPATA2L	289	302	285	278	250	232
SPATA33	268.78	311.79	287.84	261.61	318.5	257.72
NOXO1	320.89	322.65	279.41	343.75	306.32	340.07
CCDC78	109	127	121	138	187	148
LTB4R	355.06	373.99	337.51	536.43	551.06	522.54
IQCK	169.48	185.07	210.21	215.84	206.43	197.44
PAQR4	1496.79	1475.22	1614.81	1329.45	1255.29	1285.34
ZC3H18	2836	2938	3154	3019	3212	3188
CDYL2	326	376	316	403	398	381
ABCC2	2705	2840	2692	3390	3328	3531
ANKS3	347.01	355.68	337	346	332.91	339.66
UBALD1	1791.11	1866.1	2034.37	1853.99	1911.36	1768.44
ZNF720	77	65	59.99	88	85.99	104
TMEM219	624	678	682	585	616	625
EARS2	1467	1448	1444	1500	1433	1525
SNX20	10.39	8.07	4.14	9.16	8.31	2.06
TMEM170A	727.53	655.2	694.82	760.57	772.29	734.96
METTL23	577.21	660.57	619.33	606.82	625.51	556.97
MSI2	888	933	951	856	930	921
SLC38A10	1023	1076	1152	1064	1082	1164
CANT1	1555	1550	1627	1518	1508	1513
CYB5D1	711.33	659.05	681.39	805.17	818.32	845.08
OVCA2	1557.95	1660.37	1622.1	1555.08	1337.71	1368.76
USP43	74	96	90	101	99	112
KRBA2	5.77	12.88	11.08	18.28	12.53	14.72
SPATA32	4	1	1	1	1	2
HEXIM2	273	306	310	291	289	271
LSM12	3023	2852	2823	2449	2507	2425
CCDC43	1024	1013	986	1190	1135	1237
CNTD1	77.36	60.76	64.35	71.14	67.64	45.18
SGK494	74.73	66.58	74.01	90.44	68.77	74
ANKRD13B	918.42	870.7	976.51	864.35	951.14	857.65
SLC43A2	418.57	373	386.1	404.49	371.46	367.41
CYB5D2	444.1	445.38	448.83	491.01	439.65	470.68
C17orf49	1073	1078	1042	946	950	846
GGT6	33.65	38.92	42.89	34.25	39.23	49.33
SPNS2	94.06	76.93	85.02	121.36	108.96	143.36
EFCAB13	35	29	37	40	48	39
MRPL10	1886.45	1929.64	1936.61	2146.42	2118.67	2034.23
WDR81	835	875	856	962	987	959
TBC1D16	1883.93	2064	2007.98	2000.95	2079.84	2172
AFMID	522.95	503.6	492.94	572.96	491.36	466.52
GJD3	73	87	79	134	131	99
ZSWIM7	275.56	272.36	286.96	259.88	302.98	285.97
MIEF2	143	162	159	175	170	157
SLC5A10	3.04	7.97	2.79	4.64	3.82	5.35
FAM210A	794.78	746.49	691.7	773.85	806.18	761.53
INO80C	248.55	238	251.01	204.95	225.28	211.4
TTC39C	451.41	428.76	442.28	432.51	408.87	411.91
CNGB1	10.03	3.9	6.71	10.77	5.59	3.35
CLDND2	119	114	113	92	108	116.72
ZNF816	108.14	116.15	84.56	135.81	129.24	141.62
CNGA1	3.86	4.4	5.26	11.44	8.05	7.16
ZNF543	100.37	73.81	62.18	105.84	87.88	101.76
CEACAM20	2	3	6.92	1	1	2
RAVER1	7293	7257	7991	6741	7040	6459
COX6B2	4.64	10.08	12.91	11.35	6.71	15.68
CALR3	4	4	3	5	4	4
ACER1	20.81	18.73	16.03	9.85	28.04	6.71
C19orf70	1992.38	2119.77	2150.61	1843.02	1778.37	1796.01
TRAPPC5	797	864	912	742	728	724
PCP2	3	6	6.14	1	3	6
OSCAR	18.64	5.24	14.94	7	12.74	9.39
ZNF813	34.51	43.21	37.73	64.03	73.22	75.99
ZNF441	116.37	122.27	119.95	202.99	237.23	223.66
ZNF491	48.68	35.8	38.61	57.43	45.3	62.95
ZNF440	600.55	551.54	568.06	697.42	694.36	705.84
SWSAP1	176.57	202.64	192.21	166.9	172.51	174.05
CCDC159	67	81	102	93	103	68
JOSD2	686	678	773	788	751	666
IZUMO2	39.27	53.36	60.65	37.48	35.86	45.12
CPT1C	32	50	42	24	28	39
ALDH16A1	1485.78	1482.13	1502.85	1495.7	1440.84	1446
NTN5	5	2	1	2	6	3
NLRP8	4.37	9.92	7.32	6.17	5.36	1.08
ZNF787	1659	1683	1818	1381.02	1419	1266
ZNF573	52.77	49.33	40.05	61.59	69.54	54.58
WDR88	57.88	38.6	33.95	50.94	57.55	59.48
TMIGD2	8.75	18.59	18.15	13.09	15.08	14.41
EID2B	79	79	91	85	83	84
TNFAIP8L1	471.78	433.1	429.25	272.63	255.6	256.48
ZNF57	106.32	111.39	95.58	123.59	103.45	115.83
IRGQ	1004.82	1007.83	971.02	1003.88	1066.81	989.56
ZNF428	551.64	616.16	660.89	582.97	600.55	526.67
PLK3	512.96	503.79	533.86	1215.73	1267.86	1241.88
JSRP1	1.11	6.3	1.14	3.46	1.62	2.49
MOB3A	572.87	553.14	584.57	572.6	536.05	476.28
MFSD12	14136.75	13857.3	15184.65	13858.01	13784.56	12964.81
GIPC3	18	8	18	12	13	14
NDUFA11	2615.37	2694.71	2778.69	2495.03	2567.46	2287.8
MISP	67	69	60	74	65	65
LRRC25	24.64	14.28	11.32	11.15	13.94	6.8
WTIP	95.64	74.91	71.4	57.13	75.19	72.6
ZNF792	57	46	66	68	75	57
NR2C2AP	484.57	480.61	457.82	464.9	440.02	480.93
HSPB6	39	44	51	41	60	53
CNN1	2	1	4	5	7	2
RINL	185.08	199.94	151.89	172.77	181.54	161.12
FBXO27	1160.48	1083.65	1088	1005.46	1030.8	997.36
CNN2	1486.25	1467.49	1581.03	1340.41	1516.06	1357.97
[truncated: 13,602 more rows]
